# Supplementary material for: Single-cell nuclear RNA-sequencing reveals dynamic changes in breast muscle cells during the embryonic development of Ding’an goose
Source: PLoS One. 2025 Dec 11;20(12):e0338390. doi: 10.1371/journal.pone.0338390 (PMC12697980; doi:10.1371/journal.pone.0338390)
Supplement: S1 Table — (XLSX) [file pone.0338390.s001.xlsx]

## Sheet: Sheet1
Cell	orig.ident	nCount_RNA	nFeature_RNA	RNA_snn_res.0.8	seurat_clusters	Cluster	Celltype	Group	Size_Factor	num_genes_expressed	Pseudotime	State
AAACCCAAGAATTTGG-1	goose_21_2	790	580	0	0	0	MuSCs_1	E21	0.383703	580	15.3561	5
AAACCCAAGACCATTC-1	goose_21_2	2218	1272	0	0	0	MuSCs_1	E21	1.07728	1272	14.0231	4
AAACCCACAGCATACT-1	goose_21_2	1859	1186	0	0	0	MuSCs_1	E21	0.902915	1186	13.3881	4
AAACCCACATCTTCGC-1	goose_21_2	1170	776	2	2	2	MuSCs_1	E21	0.568268	776	10.8309	3
AAACCCATCACTGCTC-1	goose_21_2	1838	1165	0	0	0	MuSCs_1	E21	0.892716	1165	14.1027	4
AAACCCATCAGTGTTG-1	goose_21_2	978	681	0	0	0	MuSCs_1	E21	0.475014	681	13.2501	5
AAACGAAGTACGATTC-1	goose_21_2	834	629	0	0	0	MuSCs_1	E21	0.405073	629	14.3214	5
AAACGCTGTAGAGTTA-1	goose_21_2	1465	967	0	0	0	MuSCs_1	E21	0.71155	967	13.0797	5
AAACGCTTCGTTCTGC-1	goose_21_2	971	710	0	0	0	MuSCs_1	E21	0.471614	710	12.4092	4
AAAGAACCAACCAGAG-1	goose_21_2	1110	792	0	0	0	MuSCs_1	E21	0.539126	792	12.738	5
AAAGAACCACTACTTT-1	goose_21_2	1287	925	0	0	0	MuSCs_1	E21	0.625095	925	13.7788	4
AAAGAACTCACACCCT-1	goose_21_2	1165	792	0	0	0	MuSCs_1	E21	0.56584	792	14.3223	5
AAAGGGCAGATTTGCC-1	goose_21_2	1090	727	0	0	0	MuSCs_1	E21	0.529412	727	15.3786	5
AAAGGGCCAGAACCGA-1	goose_21_2	1091	772	0	0	0	MuSCs_1	E21	0.529898	772	13.2443	5
AAAGTCCGTGACAACG-1	goose_21_2	987	696	0	0	0	MuSCs_1	E21	0.479386	696	14.2741	5
AAAGTGAGTTGTTTGG-1	goose_21_2	754	583	0	0	0	MuSCs_1	E21	0.366217	583	13.2213	5
AAAGTGATCGAGCCTG-1	goose_21_2	911	665	0	0	0	MuSCs_1	E21	0.442472	665	14.0241	4
AAATGGATCAACCCGG-1	goose_21_2	1039	755	0	0	0	MuSCs_1	E21	0.504642	755	13.1115	5
AAATGGATCGGTCTAA-1	goose_21_2	1248	867	0	0	0	MuSCs_1	E21	0.606153	867	13.2476	4
AACAACCGTTAGAGTA-1	goose_21_2	931	683	0	0	0	MuSCs_1	E21	0.452186	683	12.4586	4
AACACACTCCGGTAGC-1	goose_21_2	1087	736	0	0	0	MuSCs_1	E21	0.527955	736	13.6604	5
AACAGGGCAAGTGCAG-1	goose_21_2	938	704	0	0	0	MuSCs_1	E21	0.455586	704	13.1187	5
AACAGGGGTGCCGGTT-1	goose_21_2	1235	832	0	0	0	MuSCs_1	E21	0.599839	832	12.6703	4
AACCAACCAGGTCCCA-1	goose_21_2	2180	1293	0	0	0	MuSCs_1	E21	1.05883	1293	13.3311	4
AACCAACGTACAAGCG-1	goose_21_2	1570	1019	0	0	0	MuSCs_1	E21	0.762548	1019	13.1286	5
AACCAACTCAAGAATG-1	goose_21_2	987	690	0	0	0	MuSCs_1	E21	0.479386	690	14.8374	5
AACCACACACTTGACA-1	goose_21_2	3006	1621	0	0	0	MuSCs_1	E21	1.46001	1621	14.643	4
AACCACAGTTCGGTAT-1	goose_21_2	916	659	0	0	0	MuSCs_1	E21	0.444901	659	13.1544	5
AACCATGCAGGCTTGC-1	goose_21_2	1728	1154	0	0	0	MuSCs_1	E21	0.839289	1154	16.2172	4
AACCCAAGTTTGGCTA-1	goose_21_2	1588	1017	0	0	0	MuSCs_1	E21	0.771291	1017	13.2832	4
AACCTGATCTAGTACG-1	goose_21_2	1731	1144	0	0	0	MuSCs_1	E21	0.840746	1144	14.0336	4
AACCTTTAGATTAGAC-1	goose_21_2	882	609	0	0	0	MuSCs_1	E21	0.428387	609	15.2813	5
AACCTTTCAGATACCT-1	goose_21_2	1161	806	0	0	0	MuSCs_1	E21	0.563897	806	12.7089	4
AACCTTTGTAGGCTGA-1	goose_21_2	1024	690	0	0	0	MuSCs_1	E21	0.497356	690	15.3289	5
AACGAAAAGCCTAGGA-1	goose_21_2	1024	743	0	0	0	MuSCs_1	E21	0.497356	743	12.178	4
AACGTCAGTATCGATC-1	goose_21_2	656	538	0	0	0	MuSCs_1	E21	0.318619	538	13.109	5
AACTTCTCAAGCGGAT-1	goose_21_2	1538	1031	0	0	0	MuSCs_1	E21	0.747006	1031	13.3835	4
AACTTCTCACTAACGT-1	goose_21_2	1377	890	0	0	0	MuSCs_1	E21	0.668808	890	12.4288	4
AAGAACAAGCTAATCC-1	goose_21_2	1437	897	0	0	0	MuSCs_1	E21	0.69795	897	12.4544	4
AAGACAAGTGTAAACA-1	goose_21_2	1163	770	0	0	0	MuSCs_1	E21	0.564869	770	15.3334	5
AAGATAGAGCAGAAAG-1	goose_21_2	757	576	0	0	0	MuSCs_1	E21	0.367675	576	13.6115	5
AAGATAGAGGTTGCCC-1	goose_21_2	1107	780	0	0	0	MuSCs_1	E21	0.537669	780	10.7245	3
AAGCGTTCACAGAAGC-1	goose_21_2	1343	908	0	0	0	MuSCs_1	E21	0.652294	908	13.2505	4
AAGGAATAGAAGATCT-1	goose_21_2	850	627	0	0	0	MuSCs_1	E21	0.412845	627	14.2733	5
AAGTACCCAACGCCCA-1	goose_21_2	1149	831	0	0	0	MuSCs_1	E21	0.558069	831	13.2177	4
AAGTACCTCTCATTTG-1	goose_21_2	1436	951	0	0	0	MuSCs_1	E21	0.697465	951	14.0487	4
AAGTGAATCTGACAGT-1	goose_21_2	1416	925	0	0	0	MuSCs_1	E21	0.687751	925	13.7502	4
AAGTTCGCAATTGCCA-1	goose_21_2	1746	1089	0	0	0	MuSCs_1	E21	0.848032	1089	12.4659	4
AAGTTCGGTAATGATG-1	goose_21_2	1049	720	0	0	0	MuSCs_1	E21	0.509499	720	13.5951	5
AATAGAGAGGTTCCAT-1	goose_21_2	923	686	0	0	0	MuSCs_1	E21	0.448301	686	13.1399	5
AATAGAGCAAGTTGGG-1	goose_21_2	942	677	0	0	0	MuSCs_1	E21	0.457529	677	11.3912	3
AATAGAGCATCGATAC-1	goose_21_2	943	691	0	0	0	MuSCs_1	E21	0.458015	691	10.7355	3
AATCACGAGGTTACAA-1	goose_21_2	1907	1177	0	0	0	MuSCs_1	E21	0.926229	1177	14.6613	4
AATCGTGCAGCTACCG-1	goose_21_2	1276	855	0	0	0	MuSCs_1	E21	0.619753	855	12.6681	4
AATCGTGTCGTAACCA-1	goose_21_2	1339	863	0	0	0	MuSCs_1	E21	0.650352	863	14.3769	5
AATGACCAGCATGTTC-1	goose_21_2	2002	1189	0	0	0	MuSCs_1	E21	0.972371	1189	14.0056	4
AATGGCTGTCGCATCG-1	goose_21_2	708	551	2	2	2	MuSCs_1	E21	0.343875	551	13.636	5
AATGGCTTCCAGTACA-1	goose_21_2	1190	802	0	0	0	MuSCs_1	E21	0.577982	802	13.2905	4
AATTCCTAGTGGCCTC-1	goose_21_2	1118	792	0	0	0	MuSCs_1	E21	0.543012	792	12.4389	4
AATTTCCCATCTTCGC-1	goose_21_2	1756	1058	0	0	0	MuSCs_1	E21	0.852889	1058	13.1779	5
ACAAAGATCATCACCC-1	goose_21_2	1142	771	0	0	0	MuSCs_1	E21	0.554669	771	13.2362	4
ACAACCAAGCGAGGAG-1	goose_21_2	662	522	0	0	0	MuSCs_1	E21	0.321533	522	14.9021	5
ACAACCACAAACTCGT-1	goose_21_2	3735	1901	2	2	2	MuSCs_1	E21	1.81409	1901	16.9554	4
ACAACCATCCTGGGAC-1	goose_21_2	1693	1071	0	0	0	MuSCs_1	E21	0.822289	1071	13.2582	4
ACAAGCTAGCGACTGA-1	goose_21_2	1420	907	0	0	0	MuSCs_1	E21	0.689693	907	14.5575	4
ACAAGCTCAGTCCCGA-1	goose_21_2	1215	839	0	0	0	MuSCs_1	E21	0.590125	839	12.7314	4
ACACAGTAGCGATGAC-1	goose_21_2	1274	888	0	0	0	MuSCs_1	E21	0.618781	888	11.9302	3
ACACAGTGTCCCGGTA-1	goose_21_2	1658	992	0	0	0	MuSCs_1	E21	0.80529	992	15.3209	5
ACACAGTGTGTGTCGC-1	goose_21_2	1626	1077	0	0	0	MuSCs_1	E21	0.789748	1077	14.1017	4
ACACAGTGTTCGGCTG-1	goose_21_2	1185	803	0	0	0	MuSCs_1	E21	0.575554	803	14.7118	5
ACACCAACATATACCG-1	goose_21_2	1847	1078	0	0	0	MuSCs_1	E21	0.897087	1078	12.6599	4
ACACGCGGTGAACCGA-1	goose_21_2	829	602	0	0	0	MuSCs_1	E21	0.402645	602	14.3131	5
ACACGCGTCTCATGGA-1	goose_21_2	1056	732	0	0	0	MuSCs_1	E21	0.512899	732	13.1937	5
ACACTGAGTCCGTTTC-1	goose_21_2	1163	830	2	2	2	MuSCs_1	E21	0.564869	830	13.0972	5
ACAGGGAAGGTCGTGA-1	goose_21_2	813	625	0	0	0	MuSCs_1	E21	0.394874	625	12.4435	4
ACAGGGACACTGTCGG-1	goose_21_2	807	595	0	0	0	MuSCs_1	E21	0.39196	595	15.3204	5
ACAGGGAGTCCCGCAA-1	goose_21_2	1064	738	0	0	0	MuSCs_1	E21	0.516784	738	15.2869	5
ACATCGACAATGACCT-1	goose_21_2	1154	842	0	0	0	MuSCs_1	E21	0.560497	842	13.3071	4
ACATCGATCGATCCCT-1	goose_21_2	1700	1014	0	0	0	MuSCs_1	E21	0.825689	1014	13.1218	5
ACCAAACAGAACTGAT-1	goose_21_2	1632	1049	0	0	0	MuSCs_1	E21	0.792662	1049	13.3432	4
ACCAAACAGTGCCTCG-1	goose_21_2	719	559	0	0	0	MuSCs_1	E21	0.349218	559	13.1949	5
ACCAAACTCGTTGTTT-1	goose_21_2	848	616	0	0	0	MuSCs_1	E21	0.411873	616	11.4373	3
ACCAAACTCTGGTCAA-1	goose_21_2	1175	798	0	0	0	MuSCs_1	E21	0.570697	798	11.4259	3
ACCAACAAGCTGAAAT-1	goose_21_2	973	694	0	0	0	MuSCs_1	E21	0.472586	694	13.6354	5
ACCAACACATGAGAAT-1	goose_21_2	782	597	0	0	0	MuSCs_1	E21	0.379817	597	14.0052	5
ACCAACATCCACAGGC-1	goose_21_2	2232	1293	0	0	0	MuSCs_1	E21	1.08408	1293	14.6212	4
ACCCAAAAGATAGTGT-1	goose_21_2	834	589	0	0	0	MuSCs_1	E21	0.405073	589	15.3534	5
ACCGTTCGTAATGCTC-1	goose_21_2	1285	877	0	0	0	MuSCs_1	E21	0.624124	877	12.7183	5
ACCTACCGTTAGGCCC-1	goose_21_2	1465	972	0	0	0	MuSCs_1	E21	0.71155	972	14.5975	4
ACCTGAAAGCGCCATC-1	goose_21_2	670	521	0	0	0	MuSCs_1	E21	0.325419	521	11.445	3
ACCTGAAAGGTGGTTG-1	goose_21_2	1417	949	0	0	0	MuSCs_1	E21	0.688236	949	13.1016	5
ACCTGAACACCCTTGT-1	goose_21_2	1070	784	0	0	0	MuSCs_1	E21	0.519698	784	13.2433	4
ACCTGAAGTATATGGA-1	goose_21_2	1265	808	2	2	2	MuSCs_1	E21	0.61441	808	11.4703	3
ACCTGTCCAGCTGGTC-1	goose_21_2	1800	1065	0	0	0	MuSCs_1	E21	0.874259	1065	13.1414	5
ACGATCAAGATTAGTG-1	goose_21_2	1008	719	0	0	0	MuSCs_1	E21	0.489585	719	13.7566	4
ACGATCATCCAGCACG-1	goose_21_2	983	690	0	0	0	MuSCs_1	E21	0.477443	690	12.7218	5
ACGATCATCCCAAGCG-1	goose_21_2	1078	785	0	0	0	MuSCs_1	E21	0.523584	785	11.9461	3
ACGATGTAGCCTTTGA-1	goose_21_2	1100	778	0	0	0	MuSCs_1	E21	0.534269	778	12.6792	4
ACGATGTAGTGCACAG-1	goose_21_2	1043	740	2	2	2	MuSCs_1	E21	0.506585	740	12.45	4
ACGATGTGTCGCATTA-1	goose_21_2	975	715	2	2	2	MuSCs_1	E21	0.473557	715	13.6003	5
ACGCACGCAAAGCACG-1	goose_21_2	1297	873	0	0	0	MuSCs_1	E21	0.629952	873	13.2472	4
ACGCACGTCCCAACTC-1	goose_21_2	2322	1363	0	0	0	MuSCs_1	E21	1.12779	1363	14.6405	4
ACGGAAGGTATAATGG-1	goose_21_2	1095	768	0	0	0	MuSCs_1	E21	0.531841	768	12.6882	4
ACGGAAGGTTTCGTTT-1	goose_21_2	1393	908	0	0	0	MuSCs_1	E21	0.67658	908	12.7032	4
ACGGTTAGTTGTACGT-1	goose_21_2	1138	792	0	0	0	MuSCs_1	E21	0.552726	792	12.7052	4
ACGTAACAGTGGCAGT-1	goose_21_2	1309	873	0	0	0	MuSCs_1	E21	0.635781	873	12.759	4
ACGTAACGTCACGCTG-1	goose_21_2	1290	905	0	0	0	MuSCs_1	E21	0.626552	905	14.0486	4
ACGTACAAGTGGATTA-1	goose_21_2	1248	845	0	0	0	MuSCs_1	E21	0.606153	845	13.2603	4
ACGTACAGTGTAACGG-1	goose_21_2	941	677	2	2	2	MuSCs_1	E21	0.457043	677	11.4447	3
ACGTACATCGCAATTG-1	goose_21_2	1508	989	0	0	0	MuSCs_1	E21	0.732435	989	13.2573	4
ACGTAGTAGGGAGATA-1	goose_21_2	1507	1019	0	0	0	MuSCs_1	E21	0.731949	1019	14.0266	4
ACGTAGTTCCCAATAG-1	goose_21_2	1181	794	0	0	0	MuSCs_1	E21	0.573611	794	12.7738	5
ACGTCCTTCCGACAGC-1	goose_21_2	1786	1126	0	0	0	MuSCs_1	E21	0.867459	1126	14.0189	4
ACGTCCTTCGCTTTAT-1	goose_21_2	1881	1111	0	0	0	MuSCs_1	E21	0.913601	1111	13.2232	4
ACGTTCCAGCACCAGA-1	goose_21_2	2684	1563	0	0	0	MuSCs_1	E21	1.30362	1563	16.2047	4
ACGTTCCCATCGAAGG-1	goose_21_2	1059	738	0	0	0	MuSCs_1	E21	0.514356	738	15.2927	5
ACGTTCCGTTGTCCCT-1	goose_21_2	1257	854	2	2	2	MuSCs_1	E21	0.610524	854	10.8321	3
ACTACGAGTATAATGG-1	goose_21_2	872	618	0	0	0	MuSCs_1	E21	0.42353	618	13.6523	5
ACTATCTTCATCGACA-1	goose_21_2	2400	1454	0	0	0	MuSCs_1	E21	1.16568	1454	15.9667	4
ACTATCTTCGATGCTA-1	goose_21_2	1144	816	0	0	0	MuSCs_1	E21	0.55564	816	11.0022	3
ACTATGGTCATTCATC-1	goose_21_2	2617	1439	0	0	0	MuSCs_1	E21	1.27108	1439	14.5823	4
ACTATTCTCCCGAGAC-1	goose_21_2	1345	827	0	0	0	MuSCs_1	E21	0.653266	827	12.7731	4
ACTCTCGTCATTTGGG-1	goose_21_2	1039	749	0	0	0	MuSCs_1	E21	0.504642	749	14.7104	5
ACTCTCGTCTGGTCAA-1	goose_21_2	664	526	0	0	0	MuSCs_1	E21	0.322505	526	14.2926	5
ACTGTCCAGAGTCTGG-1	goose_21_2	1932	1200	0	0	0	MuSCs_1	E21	0.938372	1200	13.6492	4
ACTGTGAGTGGTCTCG-1	goose_21_2	1175	800	0	0	0	MuSCs_1	E21	0.570697	800	14.3144	5
ACTGTGATCGTCTCAC-1	goose_21_2	885	619	0	0	0	MuSCs_1	E21	0.429844	619	14.9055	5
ACTTAGGAGACGTCCC-1	goose_21_2	1226	833	0	0	0	MuSCs_1	E21	0.595468	833	13.1311	5
ACTTAGGTCTTACTGT-1	goose_21_2	954	664	0	0	0	MuSCs_1	E21	0.463357	664	10.7528	3
ACTTATCGTATGGAGC-1	goose_21_2	899	662	0	0	0	MuSCs_1	E21	0.436644	662	10.8298	3
ACTTCGCGTGAGTTTC-1	goose_21_2	784	574	0	0	0	MuSCs_1	E21	0.380788	574	14.9196	5
ACTTCGCTCACATTGG-1	goose_21_2	1225	793	0	0	0	MuSCs_1	E21	0.594982	793	13.6486	5
ACTTTCACAGTCGGTC-1	goose_21_2	1092	752	2	2	2	MuSCs_1	E21	0.530384	752	12.4756	4
ACTTTGTGTAGCTGTT-1	goose_21_2	1039	772	0	0	0	MuSCs_1	E21	0.504642	772	13.5964	5
AGAACCTTCCTTACCG-1	goose_21_2	1890	1107	2	2	2	MuSCs_1	E21	0.917972	1107	12.4244	4
AGAAGCGTCTATTGTC-1	goose_21_2	925	656	0	0	0	MuSCs_1	E21	0.449272	656	13.2088	5
AGAAGTATCACTAGCA-1	goose_21_2	933	658	0	0	0	MuSCs_1	E21	0.453158	658	13.6186	5
AGACAAAAGACAGTCG-1	goose_21_2	1185	868	0	0	0	MuSCs_1	E21	0.575554	868	14.6219	4
AGACAAAGTCGTGCCA-1	goose_21_2	705	558	0	0	0	MuSCs_1	E21	0.342418	558	11.3969	3
AGACAAATCAGCTTCC-1	goose_21_2	1355	928	2	2	2	MuSCs_1	E21	0.658123	928	13.3062	4
AGACAAATCTATCCAT-1	goose_21_2	841	591	0	0	0	MuSCs_1	E21	0.408473	591	11.501	3
AGACACTAGCCTTTCC-1	goose_21_2	1720	1111	0	0	0	MuSCs_1	E21	0.835403	1111	14.5759	4
AGACCATCAGAGAAAG-1	goose_21_2	901	661	0	0	0	MuSCs_1	E21	0.437615	661	13.6745	5
AGACCCGTCGCGTTTC-1	goose_21_2	743	559	0	0	0	MuSCs_1	E21	0.360875	559	11.5091	3
AGACTCACATGTGGCC-1	goose_21_2	1658	1076	0	0	0	MuSCs_1	E21	0.80529	1076	13.3556	4
AGAGAATCACGGGCTT-1	goose_21_2	2556	1501	0	0	0	MuSCs_1	E21	1.24145	1501	15.1325	4
AGAGAATGTGATCATC-1	goose_21_2	1468	901	0	0	0	MuSCs_1	E21	0.713007	901	13.6064	5
AGAGAGCAGCTTTGTG-1	goose_21_2	1121	804	0	0	0	MuSCs_1	E21	0.544469	804	12.1536	4
AGAGAGCCACGACAGA-1	goose_21_2	803	616	0	0	0	MuSCs_1	E21	0.390017	616	11.4069	3
AGAGCCCAGACGTCGA-1	goose_21_2	1192	819	0	0	0	MuSCs_1	E21	0.578954	819	12.763	5
AGATAGAAGCGCGTTC-1	goose_21_2	1102	786	0	0	0	MuSCs_1	E21	0.535241	786	13.2427	4
AGATCCACATTGAAGA-1	goose_21_2	1045	771	0	0	0	MuSCs_1	E21	0.507556	771	12.4556	4
AGATCGTCATCCTCAC-1	goose_21_2	1188	819	0	0	0	MuSCs_1	E21	0.577011	819	15.4109	5
AGATGAAAGAACTCCT-1	goose_21_2	1173	836	0	0	0	MuSCs_1	E21	0.569726	836	13.8218	4
AGATGCTCAAGTTGGG-1	goose_21_2	1052	740	0	0	0	MuSCs_1	E21	0.510956	740	13.2646	5
AGCATCAAGGCCACCT-1	goose_21_2	2430	1456	2	2	2	MuSCs_1	E21	1.18025	1456	15.1761	4
AGCCAATCACGCAGTC-1	goose_21_2	1581	993	0	0	0	MuSCs_1	E21	0.767891	993	13.2905	4
AGCCAATTCCGATAAC-1	goose_21_2	2176	1340	2	2	2	MuSCs_1	E21	1.05688	1340	14.9422	4
AGCCAGCAGGATCATA-1	goose_21_2	1096	776	0	0	0	MuSCs_1	E21	0.532327	776	13.2199	5
AGCCAGCTCTGGTCAA-1	goose_21_2	1366	874	0	0	0	MuSCs_1	E21	0.663466	874	13.6012	5
AGCGATTAGTAGATCA-1	goose_21_2	859	622	0	0	0	MuSCs_1	E21	0.417216	622	13.252	5
AGCGATTCAAGATGGC-1	goose_21_2	734	572	0	0	0	MuSCs_1	E21	0.356503	572	13.6119	5
AGCGCCAAGCCATTGT-1	goose_21_2	1591	1053	0	0	0	MuSCs_1	E21	0.772748	1053	14.5898	4
AGCGCTGTCCAAGGGA-1	goose_21_2	1255	819	2	2	2	MuSCs_1	E21	0.609553	819	14.3723	5
AGCGCTGTCCCAAGCG-1	goose_21_2	1326	867	0	0	0	MuSCs_1	E21	0.644038	867	13.2193	4
AGCGTATGTAGCTGAG-1	goose_21_2	1081	755	2	2	2	MuSCs_1	E21	0.525041	755	13.5976	5
AGCGTCGGTCTGTCAA-1	goose_21_2	727	568	0	0	0	MuSCs_1	E21	0.353104	568	11.02	3
AGCTACACAGCTCATA-1	goose_21_2	1424	966	0	0	0	MuSCs_1	E21	0.691636	966	12.674	4
AGCTACAGTGAGACGT-1	goose_21_2	1211	861	0	0	0	MuSCs_1	E21	0.588182	861	12.7687	4
AGCTTCCGTAGCTAAA-1	goose_21_2	1254	860	0	0	0	MuSCs_1	E21	0.609067	860	12.4454	4
AGCTTCCTCATGTCTT-1	goose_21_2	1208	823	0	0	0	MuSCs_1	E21	0.586725	823	13.2573	4
AGGAATACAATGTTGC-1	goose_21_2	927	678	0	0	0	MuSCs_1	E21	0.450244	678	13.1404	5
AGGAATAGTCGAAGCA-1	goose_21_2	821	581	0	0	0	MuSCs_1	E21	0.398759	581	14.3257	5
AGGAATAGTTACCCTC-1	goose_21_2	2073	1239	0	0	0	MuSCs_1	E21	1.00686	1239	14.4201	4
AGGACGACAATGTGGG-1	goose_21_2	746	533	2	2	2	MuSCs_1	E21	0.362332	533	16.1187	5
AGGACTTTCTCGAACA-1	goose_21_2	2121	1286	0	0	0	MuSCs_1	E21	1.03017	1286	16.216	4
AGGAGGTCAGCAATTC-1	goose_21_2	861	631	0	0	0	MuSCs_1	E21	0.418187	631	14.9074	5
AGGATAACAGAGATGC-1	goose_21_2	1160	794	0	0	0	MuSCs_1	E21	0.563411	794	13.1229	5
AGGATAATCTGACCCT-1	goose_21_2	966	672	0	0	0	MuSCs_1	E21	0.469186	672	13.6204	5
AGGATCTAGTATGGAT-1	goose_21_2	1375	887	0	0	0	MuSCs_1	E21	0.667837	887	10.841	3
AGGCATTTCACGGGCT-1	goose_21_2	1517	978	0	0	0	MuSCs_1	E21	0.736806	978	13.2971	4
AGGCCACAGCCACTCG-1	goose_21_2	1265	864	0	0	0	MuSCs_1	E21	0.61441	864	13.6304	5
AGGCCACCATCAGCGC-1	goose_21_2	2049	1221	0	0	0	MuSCs_1	E21	0.995198	1221	13.3229	4
AGGCCACGTGAATTAG-1	goose_21_2	1161	786	0	0	0	MuSCs_1	E21	0.563897	786	13.6025	5
AGGGAGTAGATCACCT-1	goose_21_2	879	671	0	0	0	MuSCs_1	E21	0.42693	671	10.8013	3
AGGGAGTTCAAGTTGC-1	goose_21_2	1327	920	0	0	0	MuSCs_1	E21	0.644523	920	14.0442	4
AGGGAGTTCTGCGAGC-1	goose_21_2	890	676	0	0	0	MuSCs_1	E21	0.432273	676	13.2491	4
AGGGTCCGTCCACGCA-1	goose_21_2	867	646	0	0	0	MuSCs_1	E21	0.421102	646	13.6068	5
AGGGTCCTCATGAGGG-1	goose_21_2	1608	1031	2	2	2	MuSCs_1	E21	0.781005	1031	14.0096	4
AGGGTTTCATTGAAAG-1	goose_21_2	674	502	0	0	0	MuSCs_1	E21	0.327362	502	14.2882	5
AGGTAGGCAAGCAGGT-1	goose_21_2	876	640	0	0	0	MuSCs_1	E21	0.425473	640	15.3272	5
AGGTAGGGTAGGGAGG-1	goose_21_2	1294	869	0	0	0	MuSCs_1	E21	0.628495	869	13.274	4
AGGTCATCAGAGTAAT-1	goose_21_2	1310	870	0	0	0	MuSCs_1	E21	0.636266	870	12.1508	4
AGGTCTATCCACTGAA-1	goose_21_2	878	636	0	0	0	MuSCs_1	E21	0.426444	636	15.3086	5
AGGTGTTCATGTGGCC-1	goose_21_2	1117	768	0	0	0	MuSCs_1	E21	0.542526	768	14.0227	4
AGGTGTTGTCGGTGTC-1	goose_21_2	924	649	0	0	0	MuSCs_1	E21	0.448786	649	14.9226	5
AGGTGTTTCACGGGCT-1	goose_21_2	1027	718	0	0	0	MuSCs_1	E21	0.498814	718	13.2538	5
AGGTTACGTCACAGTT-1	goose_21_2	857	603	0	0	0	MuSCs_1	E21	0.416245	603	10.8131	3
AGGTTACGTCGTTGGC-1	goose_21_2	1032	734	0	0	0	MuSCs_1	E21	0.501242	734	14.2905	5
AGGTTACGTTTCGATG-1	goose_21_2	966	678	0	0	0	MuSCs_1	E21	0.469186	678	10.8136	3
AGGTTACTCTCCCTAG-1	goose_21_2	1191	802	0	0	0	MuSCs_1	E21	0.578468	802	12.7341	5
AGGTTGTGTAATCAGA-1	goose_21_2	729	567	0	0	0	MuSCs_1	E21	0.354075	567	13.1479	5
AGTACTGGTCGAGTGA-1	goose_21_2	675	506	0	0	0	MuSCs_1	E21	0.327847	506	14.3092	5
AGTACTGTCGATGGAG-1	goose_21_2	1600	1091	0	0	0	MuSCs_1	E21	0.777119	1091	14.0415	4
AGTAGCTAGGTAGCCA-1	goose_21_2	1302	893	0	0	0	MuSCs_1	E21	0.632381	893	13.1657	5
AGTAGTCGTACGAAAT-1	goose_21_2	668	537	0	0	0	MuSCs_1	E21	0.324447	537	11.6141	3
AGTAGTCGTATGCAAA-1	goose_21_2	1477	983	0	0	0	MuSCs_1	E21	0.717378	983	15.4407	4
AGTAGTCTCGGCGATC-1	goose_21_2	1068	782	0	0	0	MuSCs_1	E21	0.518727	782	13.6198	5
AGTCAACCAAGAGCTG-1	goose_21_2	857	631	0	0	0	MuSCs_1	E21	0.416245	631	13.6116	5
AGTCAACCAGGTAGTG-1	goose_21_2	955	669	0	0	0	MuSCs_1	E21	0.463843	669	14.0092	5
AGTCACACACAGGATG-1	goose_21_2	1154	825	0	0	0	MuSCs_1	E21	0.560497	825	13.2298	4
AGTCATGTCGCAGTCG-1	goose_21_2	1032	712	0	0	0	MuSCs_1	E21	0.501242	712	13.1596	5
AGTCTCCCACCAACAT-1	goose_21_2	1493	955	0	0	0	MuSCs_1	E21	0.72515	955	13.2104	5
AGTGACTCATGACTCA-1	goose_21_2	1136	795	0	0	0	MuSCs_1	E21	0.551755	795	14.0055	4
AGTGACTTCTATGCCC-1	goose_21_2	1800	1185	0	0	0	MuSCs_1	E21	0.874259	1185	15.475	4
AGTGATCAGCTAATCC-1	goose_21_2	973	702	0	0	0	MuSCs_1	E21	0.472586	702	14.0702	4
AGTGCCGCATCTGGGC-1	goose_21_2	1181	852	0	0	0	MuSCs_1	E21	0.573611	852	13.0896	5
AGTGCCGGTGGCTGAA-1	goose_21_2	654	515	0	0	0	MuSCs_1	E21	0.317648	515	13.6197	5
AGTGCCGGTTCAATCG-1	goose_21_2	805	602	0	0	0	MuSCs_1	E21	0.390988	602	13.2567	5
AGTGTTGAGTTGCATC-1	goose_21_2	1481	975	0	0	0	MuSCs_1	E21	0.719321	975	12.7552	4
AGTTAGCGTGGGATTG-1	goose_21_2	669	566	0	0	0	MuSCs_1	E21	0.324933	566	11.5115	3
AGTTCCCCACGACAAG-1	goose_21_2	755	556	0	0	0	MuSCs_1	E21	0.366703	556	14.8874	5
AGTTCGACACACACGC-1	goose_21_2	1541	931	2	2	2	MuSCs_1	E21	0.748463	931	13.6602	5
AGTTCGATCGACTCCT-1	goose_21_2	1694	1043	0	0	0	MuSCs_1	E21	0.822775	1043	12.6882	4
ATACTTCAGCTGGTGA-1	goose_21_2	1246	831	0	0	0	MuSCs_1	E21	0.605182	831	12.7398	4
ATACTTCTCATTCGTT-1	goose_21_2	1458	955	2	2	2	MuSCs_1	E21	0.70815	955	12.7444	5
ATACTTCTCCCATGGG-1	goose_21_2	1000	754	0	0	0	MuSCs_1	E21	0.4857	754	12.734	5
ATAGACCTCATGGTAC-1	goose_21_2	1603	1037	0	0	0	MuSCs_1	E21	0.778576	1037	13.3482	4
ATAGACCTCTCGTGAA-1	goose_21_2	1232	821	0	0	0	MuSCs_1	E21	0.598382	821	10.824	3
ATAGAGAAGGGTTGCA-1	goose_21_2	895	645	0	0	0	MuSCs_1	E21	0.434701	645	15.3543	5
ATAGAGAGTTCGGTTA-1	goose_21_2	948	680	0	0	0	MuSCs_1	E21	0.460443	680	14.2867	5
ATAGGCTCAGTCCGTG-1	goose_21_2	1584	1027	0	0	0	MuSCs_1	E21	0.769348	1027	12.696	4
ATAGGCTGTTTACACG-1	goose_21_2	1143	828	0	0	0	MuSCs_1	E21	0.555155	828	15.1442	4
ATCACAGAGACAGCGT-1	goose_21_2	647	502	0	0	0	MuSCs_1	E21	0.314248	502	14.9244	5
ATCACAGAGCTGAGCA-1	goose_21_2	788	616	0	0	0	MuSCs_1	E21	0.382731	616	11.4746	3
ATCACGACACATTCGA-1	goose_21_2	1524	964	0	0	0	MuSCs_1	E21	0.740206	964	13.2572	4
ATCACTTTCAATCAGC-1	goose_21_2	1740	997	0	0	0	MuSCs_1	E21	0.845117	997	12.4111	4
ATCAGGTAGTTATGGA-1	goose_21_2	1175	790	2	2	2	MuSCs_1	E21	0.570697	790	12.4652	4
ATCAGGTGTTCTCGTC-1	goose_21_2	725	550	0	0	0	MuSCs_1	E21	0.352132	550	15.3958	5
ATCATTCCACCAACAT-1	goose_21_2	1447	989	0	0	0	MuSCs_1	E21	0.702807	989	14.5782	4
ATCCACCGTAGGCTCC-1	goose_21_2	2109	1251	0	0	0	MuSCs_1	E21	1.02434	1251	14.0283	4
ATCCCTGAGTTGTACC-1	goose_21_2	1053	719	0	0	0	MuSCs_1	E21	0.511442	719	13.1716	5
ATCCCTGGTACGCTTA-1	goose_21_2	1335	920	2	2	2	MuSCs_1	E21	0.648409	920	12.4395	4
ATCCCTGGTACGGGAT-1	goose_21_2	700	517	0	0	0	MuSCs_1	E21	0.33999	517	14.8489	5
ATCCCTGTCTGAGAGG-1	goose_21_2	983	697	0	0	0	MuSCs_1	E21	0.477443	697	13.5942	5
ATCCGTCAGCGTCTGC-1	goose_21_2	932	673	0	0	0	MuSCs_1	E21	0.452672	673	11.4323	3
ATCGATGAGCCGAATG-1	goose_21_2	1305	887	0	0	0	MuSCs_1	E21	0.633838	887	13.7692	4
ATCGCCTTCTAAGCGT-1	goose_21_2	1228	846	0	0	0	MuSCs_1	E21	0.596439	846	13.3309	4
ATCGGATAGGTACATA-1	goose_21_2	1537	1024	0	0	0	MuSCs_1	E21	0.74652	1024	13.8153	4
ATCGGATGTCACTGAT-1	goose_21_2	1107	800	0	0	0	MuSCs_1	E21	0.537669	800	13.11	5
ATCGTAGGTTCTCACC-1	goose_21_2	1251	873	0	0	0	MuSCs_1	E21	0.60761	873	13.2332	4
ATCGTAGTCCTACGGG-1	goose_21_2	836	662	0	0	0	MuSCs_1	E21	0.406045	662	12.4555	4
ATCGTCCGTAGATTAG-1	goose_21_2	1060	737	0	0	0	MuSCs_1	E21	0.514841	737	10.4145	3
ATCGTGAAGCCGCACT-1	goose_21_2	1059	758	0	0	0	MuSCs_1	E21	0.514356	758	12.1665	4
ATCGTGAGTGTTAACC-1	goose_21_2	714	545	0	0	0	MuSCs_1	E21	0.346789	545	15.2881	5
ATCGTGAGTTAGCTAC-1	goose_21_2	1627	1031	0	0	0	MuSCs_1	E21	0.790233	1031	13.339	4
ATCTCTAAGTATGAGT-1	goose_21_2	768	568	0	0	0	MuSCs_1	E21	0.373017	568	13.1909	5
ATCTTCAGTTCTATCT-1	goose_21_2	5186	2357	0	0	0	MuSCs_1	E21	2.51884	2357	15.1949	4
ATGAAAGTCTCCCTAG-1	goose_21_2	1388	935	0	0	0	MuSCs_1	E21	0.674151	935	13.2107	4
ATGAGGGCAGTCGGAA-1	goose_21_2	797	598	0	0	0	MuSCs_1	E21	0.387103	598	14.2744	5
ATGATCGAGTCAACAA-1	goose_21_2	1086	753	0	0	0	MuSCs_1	E21	0.52747	753	14.368	5
ATGATCGTCCCGAGGT-1	goose_21_2	1130	838	0	0	0	MuSCs_1	E21	0.54884	838	12.426	4
ATGCATGCAGGAATAT-1	goose_21_2	837	625	0	0	0	MuSCs_1	E21	0.406531	625	13.2319	5
ATGGAGGAGCATAGGC-1	goose_21_2	1254	876	0	0	0	MuSCs_1	E21	0.609067	876	13.2001	4
ATGGATCCAGCTATTG-1	goose_21_2	1315	911	0	0	0	MuSCs_1	E21	0.638695	911	13.0896	5
ATGGGTTCATTACTCT-1	goose_21_2	1419	938	0	0	0	MuSCs_1	E21	0.689208	938	13.2563	4
ATGTCCCGTTGCTGAT-1	goose_21_2	1279	796	0	0	0	MuSCs_1	E21	0.62121	796	11.4643	3
ATGTCCCTCAACCCGG-1	goose_21_2	1939	1153	0	0	0	MuSCs_1	E21	0.941771	1153	12.7086	4
ATGTCTTAGGTCGCCT-1	goose_21_2	680	511	0	0	0	MuSCs_1	E21	0.330276	511	15.3404	5
ATTACCTCAATCTCGA-1	goose_21_2	2010	1167	0	0	0	MuSCs_1	E21	0.976256	1167	12.6649	4
ATTACTCGTATGTGTC-1	goose_21_2	891	654	2	2	2	MuSCs_1	E21	0.432758	654	14.3527	5
ATTATCCAGACGCATG-1	goose_21_2	1697	1064	2	2	2	MuSCs_1	E21	0.824232	1064	12.1555	4
ATTATCCGTTCAGCGC-1	goose_21_2	1190	863	0	0	0	MuSCs_1	E21	0.577982	863	13.274	4
ATTCACTCATACTGAC-1	goose_21_2	1862	1140	0	0	0	MuSCs_1	E21	0.904373	1140	12.7299	4
ATTCAGGTCATTGAGC-1	goose_21_2	968	691	0	0	0	MuSCs_1	E21	0.470157	691	13.6039	5
ATTCATCCACCGGTCA-1	goose_21_2	1609	1074	0	0	0	MuSCs_1	E21	0.781491	1074	14.0255	4
ATTCATCTCTCTTCAA-1	goose_21_2	1913	1131	0	0	0	MuSCs_1	E21	0.929143	1131	14.0439	4
ATTCCCGCAGTATGAA-1	goose_21_2	1636	1026	0	0	0	MuSCs_1	E21	0.794605	1026	12.3698	5
ATTCCTAAGCCGTTAT-1	goose_21_2	2459	1452	2	2	2	MuSCs_1	E21	1.19434	1452	15.4325	4
ATTCCTATCTTAGCTT-1	goose_21_2	1631	1079	0	0	0	MuSCs_1	E21	0.792176	1079	14.5938	4
ATTCTACGTGATTCTG-1	goose_21_2	1430	893	0	0	0	MuSCs_1	E21	0.69455	893	13.6715	5
ATTGGGTGTCACTCTC-1	goose_21_2	910	659	0	0	0	MuSCs_1	E21	0.441987	659	11.5004	3
ATTTACCTCCGTATGA-1	goose_21_2	1726	1063	0	0	0	MuSCs_1	E21	0.838318	1063	12.7623	4
ATTTACCTCGCCTATC-1	goose_21_2	1247	857	0	0	0	MuSCs_1	E21	0.605667	857	14.0389	4
ATTTACCTCGCTGACG-1	goose_21_2	2703	1599	0	0	0	MuSCs_1	E21	1.31285	1599	14.1385	4
ATTTCACTCCACACCT-1	goose_21_2	1252	868	0	0	0	MuSCs_1	E21	0.608096	868	13.2238	5
CAAAGAATCCACTGGG-1	goose_21_2	1975	1233	2	2	2	MuSCs_1	E21	0.959257	1233	13.2571	4
CAAAGAATCTGCGGAC-1	goose_21_2	1182	853	0	0	0	MuSCs_1	E21	0.574097	853	12.7164	4
CAACAACTCATGGATC-1	goose_21_2	812	579	0	0	0	MuSCs_1	E21	0.394388	579	15.3337	5
CAACAGTGTCGCATTA-1	goose_21_2	1081	767	0	0	0	MuSCs_1	E21	0.525041	767	13.6057	5
CAACAGTTCGACTCCT-1	goose_21_2	1726	1052	2	2	2	MuSCs_1	E21	0.838318	1052	13.3322	4
CAACCAAAGTAATCCC-1	goose_21_2	1177	791	0	0	0	MuSCs_1	E21	0.571668	791	11.4189	3
CAACCAATCGCAGTTA-1	goose_21_2	2043	1262	0	0	0	MuSCs_1	E21	0.992284	1262	14.5529	4
CAACGATGTGAGACGT-1	goose_21_2	1556	1005	0	0	0	MuSCs_1	E21	0.755749	1005	13.2047	4
CAACGATTCTACTTCA-1	goose_21_2	1888	1162	0	0	0	MuSCs_1	E21	0.917001	1162	14.0344	5
CAACGGCTCCGATAGT-1	goose_21_2	1266	908	0	0	0	MuSCs_1	E21	0.614896	908	13.1206	5
CAAGACTAGAGCTGCA-1	goose_21_2	1077	771	0	0	0	MuSCs_1	E21	0.523098	771	13.5788	5
CAAGAGGGTACCTAAC-1	goose_21_2	1182	828	0	0	0	MuSCs_1	E21	0.574097	828	11.0172	3
CAAGCTAGTGGCACTC-1	goose_21_2	1124	775	0	0	0	MuSCs_1	E21	0.545926	775	13.1072	5
CAAGCTATCGTTCCTG-1	goose_21_2	990	721	0	0	0	MuSCs_1	E21	0.480843	721	12.6777	4
CAAGGGATCAGGTGTT-1	goose_21_2	988	710	0	0	0	MuSCs_1	E21	0.479871	710	13.2305	5
CAATACGCAATTAGGA-1	goose_21_2	1146	773	0	0	0	MuSCs_1	E21	0.556612	773	14.3293	5
CAATACGCATTGCTTT-1	goose_21_2	702	555	0	0	0	MuSCs_1	E21	0.340961	555	15.3005	5
CAATCGACACCAGTTA-1	goose_21_2	1112	723	0	0	0	MuSCs_1	E21	0.540098	723	15.3282	5
CAATCGAGTCGTCGGT-1	goose_21_2	709	556	0	0	0	MuSCs_1	E21	0.344361	556	14.3099	5
CAATGACGTACTGACT-1	goose_21_2	1705	1073	2	2	2	MuSCs_1	E21	0.828118	1073	13.274	4
CAATGACGTTCCGCGA-1	goose_21_2	1053	759	0	0	0	MuSCs_1	E21	0.511442	759	12.3803	5
CAATTTCCATGAGGGT-1	goose_21_2	813	556	2	2	2	MuSCs_1	E21	0.394874	556	16.4377	5
CACAACAGTACGACTT-1	goose_21_2	2287	1245	0	0	0	MuSCs_1	E21	1.11079	1245	12.7014	4
CACAACATCCGTGTCT-1	goose_21_2	2443	1409	0	0	0	MuSCs_1	E21	1.18656	1409	14.9428	4
CACACAAAGACGCATG-1	goose_21_2	904	671	0	0	0	MuSCs_1	E21	0.439072	671	13.2221	5
CACAGATCACTGCACG-1	goose_21_2	1647	1080	2	2	2	MuSCs_1	E21	0.799947	1080	13.7511	4
CACAGATCATCGAGCC-1	goose_21_2	1469	963	0	0	0	MuSCs_1	E21	0.713493	963	13.1249	5
CACAGATGTGAGCGAT-1	goose_21_2	754	576	0	0	0	MuSCs_1	E21	0.366217	576	13.2345	5
CACAGATGTGCAACGA-1	goose_21_2	1356	925	0	0	0	MuSCs_1	E21	0.658609	925	13.1311	4
CACAGGCTCATTGCGA-1	goose_21_2	1039	774	0	0	0	MuSCs_1	E21	0.504642	774	13.9887	4
CACATGACAAGAATGT-1	goose_21_2	1673	1038	2	2	2	MuSCs_1	E21	0.812575	1038	12.7397	5
CACCAAAAGGGTTGCA-1	goose_21_2	1649	1049	2	2	2	MuSCs_1	E21	0.800919	1049	13.1472	5
CACCAAATCAGAGCAG-1	goose_21_2	1307	876	2	2	2	MuSCs_1	E21	0.634809	876	11.5095	3
CACCGTTGTCCACATA-1	goose_21_2	833	601	0	0	0	MuSCs_1	E21	0.404588	601	10.8086	3
CACGAATGTAGCGATG-1	goose_21_2	1059	748	0	0	0	MuSCs_1	E21	0.514356	748	13.2193	5
CACGAATTCTGGAGAG-1	goose_21_2	1387	946	0	0	0	MuSCs_1	E21	0.673665	946	13.2941	4
CACGTTCGTTCTGAGT-1	goose_21_2	901	661	0	0	0	MuSCs_1	E21	0.437615	661	12.4102	4
CACTAAGTCTACCACC-1	goose_21_2	1616	1022	0	0	0	MuSCs_1	E21	0.784891	1022	13.2277	5
CACTGGGTCGATTGGT-1	goose_21_2	1109	752	2	2	2	MuSCs_1	E21	0.538641	752	12.7023	4
CAGATACCATAGACTC-1	goose_21_2	1319	876	0	0	0	MuSCs_1	E21	0.640638	876	13.1229	5
CAGATCATCTTACACT-1	goose_21_2	2077	1290	0	0	0	MuSCs_1	E21	1.0088	1290	16.7312	4
CAGATTGAGCCATTCA-1	goose_21_2	975	687	0	0	0	MuSCs_1	E21	0.473557	687	13.6009	5
CAGCAGCAGGAACATT-1	goose_21_2	937	695	0	0	0	MuSCs_1	E21	0.455101	695	13.1086	5
CAGCAGCAGGACACTG-1	goose_21_2	996	739	0	0	0	MuSCs_1	E21	0.483757	739	13.5976	5
CAGCCAGGTGATAGTA-1	goose_21_2	1165	784	0	0	0	MuSCs_1	E21	0.56584	784	13.6123	5
CAGCCAGGTGCGAGTA-1	goose_21_2	1987	1199	0	0	0	MuSCs_1	E21	0.965085	1199	12.8044	4
CAGCGTGCAAAGGCAC-1	goose_21_2	1253	864	0	0	0	MuSCs_1	E21	0.608582	864	12.7343	5
CAGCGTGCACTGCGAC-1	goose_21_2	885	665	0	0	0	MuSCs_1	E21	0.429844	665	13.6272	5
CAGCGTGGTTTACCAG-1	goose_21_2	952	684	0	0	0	MuSCs_1	E21	0.462386	684	13.6028	5
CAGGCCAGTTCCGCGA-1	goose_21_2	1371	956	2	2	2	MuSCs_1	E21	0.665894	956	12.4228	4
CAGGTATCAATTTCGG-1	goose_21_2	1671	1045	0	0	0	MuSCs_1	E21	0.811604	1045	14.0141	4
CAGGTATCACTGTCCT-1	goose_21_2	1441	942	0	0	0	MuSCs_1	E21	0.699893	942	11.4602	3
CAGGTATGTATTGGCT-1	goose_21_2	781	602	0	0	0	MuSCs_1	E21	0.379331	602	14.8379	5
CAGGTATTCATCCCGT-1	goose_21_2	1009	692	0	0	0	MuSCs_1	E21	0.490071	692	14.3281	5
CAGTGCGCAGAGTCAG-1	goose_21_2	1062	770	0	0	0	MuSCs_1	E21	0.515813	770	12.4216	4
CAGTTAGCAGTGAGCA-1	goose_21_2	911	706	2	2	2	MuSCs_1	E21	0.442472	706	13.9961	5
CATAAGCTCTCAGAAC-1	goose_21_2	1844	1106	0	0	0	MuSCs_1	E21	0.89563	1106	13.213	4
CATACAGAGCGTGCTC-1	goose_21_2	970	709	0	0	0	MuSCs_1	E21	0.471129	709	12.4282	4
CATACAGCACGTGTGC-1	goose_21_2	1171	837	0	0	0	MuSCs_1	E21	0.568754	837	13.1556	5
CATACAGTCTATCGGA-1	goose_21_2	829	615	0	0	0	MuSCs_1	E21	0.402645	615	11.4351	3
CATACCCAGAAGTGTT-1	goose_21_2	758	572	0	0	0	MuSCs_1	E21	0.36816	572	15.3104	5
CATACTTAGTATGGAT-1	goose_21_2	1111	774	0	0	0	MuSCs_1	E21	0.539612	774	13.2377	5
CATACTTTCACTCCGT-1	goose_21_2	1408	928	0	0	0	MuSCs_1	E21	0.683865	928	12.4119	4
CATACTTTCTCTTCAA-1	goose_21_2	2640	1509	0	0	0	MuSCs_1	E21	1.28225	1509	14.9259	4
CATCCACAGTATGACA-1	goose_21_2	1136	785	0	0	0	MuSCs_1	E21	0.551755	785	10.1325	3
CATCCCAAGATCACCT-1	goose_21_2	1083	783	2	2	2	MuSCs_1	E21	0.526013	783	13.2309	4
CATCCCAAGATGTTCC-1	goose_21_2	1586	1018	0	0	0	MuSCs_1	E21	0.77032	1018	13.779	4
CATCCCACAAGAGAGA-1	goose_21_2	732	568	0	0	0	MuSCs_1	E21	0.355532	568	10.7605	3
CATCCCAGTGATCATC-1	goose_21_2	2327	1412	0	0	0	MuSCs_1	E21	1.13022	1412	15.7139	4
CATCCCAGTTCATCTT-1	goose_21_2	1523	964	0	0	0	MuSCs_1	E21	0.73972	964	13.138	5
CATCCCATCCACCTCA-1	goose_21_2	1308	951	0	0	0	MuSCs_1	E21	0.635295	951	14.0946	4
CATCGCTCAATCGAAA-1	goose_21_2	1422	964	0	0	0	MuSCs_1	E21	0.690665	964	14.003	4
CATCGGGCATCTTAGG-1	goose_21_2	1270	873	0	0	0	MuSCs_1	E21	0.616838	873	13.1062	5
CATCGGGGTATGGAAT-1	goose_21_2	1013	737	0	0	0	MuSCs_1	E21	0.492014	737	13.1631	5
CATCGTCCACGTCTCT-1	goose_21_2	1492	944	0	0	0	MuSCs_1	E21	0.724664	944	12.7618	5
CATGAGTCACTGTCCT-1	goose_21_2	1882	1133	2	2	2	MuSCs_1	E21	0.914087	1133	14.0175	4
CATGCAAAGCGATGAC-1	goose_21_2	1572	976	0	0	0	MuSCs_1	E21	0.76352	976	13.2349	4
CATGCAAGTCCGAAGA-1	goose_21_2	1726	1096	0	0	0	MuSCs_1	E21	0.838318	1096	13.77	4
CATGCCTAGATGGGCT-1	goose_21_2	1437	955	0	0	0	MuSCs_1	E21	0.69795	955	13.211	4
CATGCCTAGGCGTTGA-1	goose_21_2	852	650	0	0	0	MuSCs_1	E21	0.413816	650	14.0851	4
CATGCCTCAGGCTCTG-1	goose_21_2	1071	743	0	0	0	MuSCs_1	E21	0.520184	743	14.0149	5
CATGCCTTCAGACCCG-1	goose_21_2	1237	848	0	0	0	MuSCs_1	E21	0.60081	848	13.9994	4
CATGCGGAGGATTTCC-1	goose_21_2	962	675	0	0	0	MuSCs_1	E21	0.467243	675	15.329	5
CATGCGGTCAGTCCGG-1	goose_21_2	1084	781	0	0	0	MuSCs_1	E21	0.526498	781	13.1904	5
CATGGATAGGTTCATC-1	goose_21_2	784	601	0	0	0	MuSCs_1	E21	0.380788	601	13.6046	5
CATGGTACAAGATGGC-1	goose_21_2	1124	751	0	0	0	MuSCs_1	E21	0.545926	751	11.3857	3
CATGGTAGTGAGATAT-1	goose_21_2	1707	1041	0	0	0	MuSCs_1	E21	0.829089	1041	13.2465	4
CATGGTATCAAGAATG-1	goose_21_2	1342	917	0	0	0	MuSCs_1	E21	0.651809	917	13.108	5
CATGGTATCTCATTTG-1	goose_21_2	707	539	0	0	0	MuSCs_1	E21	0.34339	539	14.2806	5
CATGGTATCTCTCGAC-1	goose_21_2	1871	1231	0	0	0	MuSCs_1	E21	0.908744	1231	15.124	4
CATTCCGCATTGCAAC-1	goose_21_2	906	671	0	0	0	MuSCs_1	E21	0.440044	671	14.3015	5
CATTCTACACGAGGAT-1	goose_21_2	1785	1081	2	2	2	MuSCs_1	E21	0.866974	1081	12.7522	5
CATTGAGCAACAAGTA-1	goose_21_2	970	694	0	0	0	MuSCs_1	E21	0.471129	694	15.3016	5
CATTGAGCAGTTAGGG-1	goose_21_2	965	720	0	0	0	MuSCs_1	E21	0.4687	720	10.8197	3
CATTGAGTCAACTGAC-1	goose_21_2	1555	1042	2	2	2	MuSCs_1	E21	0.755263	1042	12.7189	5
CATTGCCGTCGAAGCA-1	goose_21_2	1108	775	0	0	0	MuSCs_1	E21	0.538155	775	14.0091	4
CATTGCCGTGATTCTG-1	goose_21_2	1275	875	0	0	0	MuSCs_1	E21	0.619267	875	13.3037	4
CATTGTTCAGTTGTCA-1	goose_21_2	1027	700	0	0	0	MuSCs_1	E21	0.498814	700	14.0227	5
CATTTCACACGACGAA-1	goose_21_2	1641	1020	0	0	0	MuSCs_1	E21	0.797033	1020	11.4162	3
CATTTCACACGGTCTG-1	goose_21_2	1568	996	0	0	0	MuSCs_1	E21	0.761577	996	12.4056	4
CATTTCAGTGGGTCAA-1	goose_21_2	1366	919	2	2	2	MuSCs_1	E21	0.663466	919	12.4866	4
CATTTCATCCTTCTTC-1	goose_21_2	1308	847	0	0	0	MuSCs_1	E21	0.635295	847	14.3813	5
CCAAGCGCACTTGAGT-1	goose_21_2	779	610	0	0	0	MuSCs_1	E21	0.37836	610	14.3154	5
CCAATGACAGCTAACT-1	goose_21_2	2309	1312	0	0	0	MuSCs_1	E21	1.12148	1312	13.3738	4
CCACCATAGTGAGCCA-1	goose_21_2	2054	1261	0	0	0	MuSCs_1	E21	0.997627	1261	14.9342	4
CCACCATCAGTATGAA-1	goose_21_2	2386	1234	0	0	0	MuSCs_1	E21	1.15888	1234	13.6697	5
CCACGAGAGAATCGTA-1	goose_21_2	1377	930	0	0	0	MuSCs_1	E21	0.668808	930	12.3719	5
CCACGTTCAGTGACCC-1	goose_21_2	1782	1175	2	2	2	MuSCs_1	E21	0.865517	1175	14.0547	4
CCACGTTTCGTAGCTA-1	goose_21_2	1311	916	0	0	0	MuSCs_1	E21	0.636752	916	13.2703	4
CCACTTGAGCTAGAAT-1	goose_21_2	886	687	6	6	6	MuSCs_1	E21	0.43033	687	11.9075	3
CCACTTGGTAATGTGA-1	goose_21_2	1724	1075	0	0	0	MuSCs_1	E21	0.837346	1075	13.274	4
CCATCACGTGGATTTC-1	goose_21_2	1630	1043	0	0	0	MuSCs_1	E21	0.79169	1043	12.8503	4
CCCAACTGTATCCCTC-1	goose_21_2	3489	1837	0	0	0	MuSCs_1	E21	1.69461	1837	14.6789	4
CCCATTGAGTATAACG-1	goose_21_2	2126	1219	2	2	2	MuSCs_1	E21	1.0326	1219	14.0199	4
CCCATTGCAAGTACCT-1	goose_21_2	1422	955	2	2	2	MuSCs_1	E21	0.690665	955	13.2437	4
CCCATTGGTCCACTTC-1	goose_21_2	838	624	0	0	0	MuSCs_1	E21	0.407016	624	13.1471	5
CCCATTGGTCTCACGG-1	goose_21_2	1209	831	0	0	0	MuSCs_1	E21	0.587211	831	12.4533	4
CCCTCAAGTCATGGCC-1	goose_21_2	1746	1162	2	2	2	MuSCs_1	E21	0.848032	1162	13.3154	4
CCCTCAAGTGCGTTTA-1	goose_21_2	797	594	0	0	0	MuSCs_1	E21	0.387103	594	14.2827	5
CCCTGATTCGCTTTAT-1	goose_21_2	2313	1375	0	0	0	MuSCs_1	E21	1.12342	1375	13.3669	4
CCCTTAGCAACATACC-1	goose_21_2	1393	931	2	2	2	MuSCs_1	E21	0.67658	931	12.4134	4
CCGCAAGGTAGCGTAG-1	goose_21_2	1413	978	0	0	0	MuSCs_1	E21	0.686294	978	13.6446	4
CCGTAGGAGACCAGCA-1	goose_21_2	1438	961	0	0	0	MuSCs_1	E21	0.698436	961	14.6419	4
CCGTAGGGTGAAGCTG-1	goose_21_2	1360	948	0	0	0	MuSCs_1	E21	0.660551	948	13.8446	4
CCGTGAGTCGATACGT-1	goose_21_2	1309	886	0	0	0	MuSCs_1	E21	0.635781	886	12.765	5
CCGTGAGTCTCAAAGC-1	goose_21_2	1352	909	0	0	0	MuSCs_1	E21	0.656666	909	13.2384	4
CCGTTCAAGGATACAT-1	goose_21_2	1037	695	0	0	0	MuSCs_1	E21	0.503671	695	13.5952	5
CCGTTCAAGTTATGGA-1	goose_21_2	741	573	0	0	0	MuSCs_1	E21	0.359903	573	10.7824	3
CCTAACCCATTAGGAA-1	goose_21_2	1237	823	0	0	0	MuSCs_1	E21	0.60081	823	12.4166	4
CCTAAGACATTCCTAT-1	goose_21_2	1996	1173	0	0	0	MuSCs_1	E21	0.969456	1173	13.2193	4
CCTACGTGTCTATGAC-1	goose_21_2	1209	819	0	0	0	MuSCs_1	E21	0.587211	819	13.2496	4
CCTATCGCAAACCACT-1	goose_21_2	1433	976	0	0	0	MuSCs_1	E21	0.696008	976	12.4045	4
CCTCAACGTGATCATC-1	goose_21_2	1304	866	0	0	0	MuSCs_1	E21	0.633352	866	12.4008	5
CCTCACAAGTTTGGCT-1	goose_21_2	1280	888	0	0	0	MuSCs_1	E21	0.621695	888	13.2545	4
CCTCACAGTCGAGCAA-1	goose_21_2	1451	951	0	0	0	MuSCs_1	E21	0.70475	951	14.0415	4
CCTCAGTCAACTGTGT-1	goose_21_2	1078	718	0	0	0	MuSCs_1	E21	0.523584	718	12.1653	4
CCTCAGTCATCCTTCG-1	goose_21_2	1268	845	2	2	2	MuSCs_1	E21	0.615867	845	13.2544	5
CCTCAGTGTTGGTAGG-1	goose_21_2	802	603	0	0	0	MuSCs_1	E21	0.389531	603	12.4929	4
CCTCATGCACGGGCTT-1	goose_21_2	794	599	0	0	0	MuSCs_1	E21	0.385645	599	13.1451	5
CCTCATGCATCGGTTA-1	goose_21_2	1154	783	0	0	0	MuSCs_1	E21	0.560497	783	13.5759	5
CCTCATGGTAATGATG-1	goose_21_2	1308	859	0	0	0	MuSCs_1	E21	0.635295	859	12.4362	4
CCTCATGGTGTCTTCC-1	goose_21_2	1162	788	0	0	0	MuSCs_1	E21	0.564383	788	12.4388	4
CCTCCAATCCACCCTA-1	goose_21_2	2675	1409	0	0	0	MuSCs_1	E21	1.29925	1409	12.7655	4
CCTCCTCAGTGACACG-1	goose_21_2	4495	2216	0	0	0	MuSCs_1	E21	2.18322	2216	17.4641	4
CCTCCTCCACAATGAA-1	goose_21_2	2006	1222	2	2	2	MuSCs_1	E21	0.974313	1222	14.0268	4
CCTCTCCGTCTCAAGT-1	goose_21_2	1845	1083	0	0	0	MuSCs_1	E21	0.896116	1083	13.092	5
CCTTCAGCAGGATGAC-1	goose_21_2	777	564	0	0	0	MuSCs_1	E21	0.377389	564	15.3361	5
CCTTCAGTCGTCGCTT-1	goose_21_2	1350	874	0	0	0	MuSCs_1	E21	0.655694	874	12.176	4
CCTTGTGGTGGTCCGT-1	goose_21_2	1530	1010	0	0	0	MuSCs_1	E21	0.74312	1010	12.759	4
CCTTTGGGTCACAATC-1	goose_21_2	2870	1551	0	0	0	MuSCs_1	E21	1.39396	1551	14.6269	4
CGAAGTTCAGGACTTT-1	goose_21_2	1010	674	0	0	0	MuSCs_1	E21	0.490557	674	11.4221	3
CGAAGTTGTACACGTT-1	goose_21_2	1589	1041	0	0	0	MuSCs_1	E21	0.771777	1041	13.2023	4
CGAAGTTGTTTCCATT-1	goose_21_2	2342	1389	0	0	0	MuSCs_1	E21	1.13751	1389	15.4508	4
CGAAGTTTCTATCGTT-1	goose_21_2	915	682	0	0	0	MuSCs_1	E21	0.444415	682	13.2076	4
CGAATTGTCCGTGACG-1	goose_21_2	1156	803	2	2	2	MuSCs_1	E21	0.561469	803	12.4653	4
CGACAGCGTATTTCCT-1	goose_21_2	2483	1425	0	0	0	MuSCs_1	E21	1.20599	1425	14.5828	4
CGAGAAGGTGACTAAA-1	goose_21_2	731	556	0	0	0	MuSCs_1	E21	0.355046	556	14.8957	5
CGAGGCTCACTAGGTT-1	goose_21_2	1422	925	0	0	0	MuSCs_1	E21	0.690665	925	12.7967	4
CGAGTTATCCGAAGGA-1	goose_21_2	725	543	0	0	0	MuSCs_1	E21	0.352132	543	11.4303	3
CGATCGGTCTTCGGTC-1	goose_21_2	872	657	0	0	0	MuSCs_1	E21	0.42353	657	12.4737	4
CGATGGCCAGCACCCA-1	goose_21_2	1451	930	0	0	0	MuSCs_1	E21	0.70475	930	12.4873	4
CGATGGCGTACGCTTA-1	goose_21_2	1023	730	0	0	0	MuSCs_1	E21	0.496871	730	12.467	4
CGATGGCGTTAACAGA-1	goose_21_2	1206	834	0	0	0	MuSCs_1	E21	0.585754	834	14.07	4
CGATGGCTCAGTCTTT-1	goose_21_2	2113	1247	0	0	0	MuSCs_1	E21	1.02628	1247	14.6346	4
CGCAGGTAGCTCGTGC-1	goose_21_2	819	593	0	0	0	MuSCs_1	E21	0.397788	593	14.294	5
CGCCATTCACAGTGAG-1	goose_21_2	1549	1018	0	0	0	MuSCs_1	E21	0.752349	1018	14.0056	4
CGCCATTGTGAATGAT-1	goose_21_2	718	562	0	0	0	MuSCs_1	E21	0.348732	562	14.3712	5
CGGAATTAGAGTCCGA-1	goose_21_2	999	729	2	2	2	MuSCs_1	E21	0.485214	729	12.4838	4
CGGAATTCAACCCTAA-1	goose_21_2	1443	953	0	0	0	MuSCs_1	E21	0.700865	953	13.2222	5
CGGAATTTCACCGGGT-1	goose_21_2	839	638	0	0	0	MuSCs_1	E21	0.407502	638	10.7884	3
CGGAATTTCTCAGGCG-1	goose_21_2	633	512	0	0	0	MuSCs_1	E21	0.307448	512	10.1414	3
CGGAGAAAGTTGGACG-1	goose_21_2	1142	793	0	0	0	MuSCs_1	E21	0.554669	793	12.4137	4
CGGCAGTCAGAAGTTA-1	goose_21_2	634	514	0	0	0	MuSCs_1	E21	0.307934	514	14.3424	5
CGGGCATAGTAATTGG-1	goose_21_2	1259	830	0	0	0	MuSCs_1	E21	0.611496	830	15.0561	5
CGGGCATGTACGTACT-1	goose_21_2	1571	1035	0	0	0	MuSCs_1	E21	0.763034	1035	14.1025	4
CGGGTGTGTAACATAG-1	goose_21_2	726	564	0	0	0	MuSCs_1	E21	0.352618	564	13.5911	5
CGGTCAGCAGAAGTTA-1	goose_21_2	756	571	0	0	0	MuSCs_1	E21	0.367189	571	15.3658	5
CGGTCAGGTCTTCTAT-1	goose_21_2	1739	1099	0	0	0	MuSCs_1	E21	0.844632	1099	14.0538	4
CGTAGTAGTATTGACC-1	goose_21_2	1679	1080	0	0	0	MuSCs_1	E21	0.81549	1080	14.5588	4
CGTCAAAGTCGCCTAG-1	goose_21_2	767	568	0	0	0	MuSCs_1	E21	0.372532	568	14.8336	5
CGTCCATAGGAAGTGA-1	goose_21_2	940	645	0	0	0	MuSCs_1	E21	0.456558	645	12.4547	4
CGTCCATAGGGATCGT-1	goose_21_2	862	623	0	0	0	MuSCs_1	E21	0.418673	623	13.1551	5
CGTCCATCATATCGGT-1	goose_21_2	1068	762	0	0	0	MuSCs_1	E21	0.518727	762	13.1326	5
CGTCCATTCTACGCAA-1	goose_21_2	1686	1112	0	0	0	MuSCs_1	E21	0.81889	1112	14.5813	4
CGTCCATTCTTAGCCC-1	goose_21_2	1537	1005	0	0	0	MuSCs_1	E21	0.74652	1005	13.0936	5
CGTGAATGTTCAGCTA-1	goose_21_2	1147	791	0	0	0	MuSCs_1	E21	0.557097	791	12.1514	4
CGTGAATTCAACCGAT-1	goose_21_2	1064	748	0	0	0	MuSCs_1	E21	0.516784	748	11.4121	3
CGTGATAGTACCATAC-1	goose_21_2	855	619	0	0	0	MuSCs_1	E21	0.415273	619	15.396	5
CGTGCTTAGTCATCGT-1	goose_21_2	1006	735	2	2	2	MuSCs_1	E21	0.488614	735	13.097	5
CGTGCTTGTTGTCTAG-1	goose_21_2	898	652	0	0	0	MuSCs_1	E21	0.436158	652	13.6459	5
CGTGTCTCATCCGAAT-1	goose_21_2	955	652	0	0	0	MuSCs_1	E21	0.463843	652	14.8931	5
CGTTAGAGTCGAGATG-1	goose_21_2	764	581	0	0	0	MuSCs_1	E21	0.371074	581	13.6026	5
CGTTAGATCTGGACTA-1	goose_21_2	741	586	0	0	0	MuSCs_1	E21	0.359903	586	13.1919	5
CGTTCTGAGGCTGGAT-1	goose_21_2	789	607	0	0	0	MuSCs_1	E21	0.383217	607	13.2591	5
CGTTCTGAGTTGCCCG-1	goose_21_2	1405	932	0	0	0	MuSCs_1	E21	0.682408	932	14.074	4
CGTTGGGCAACTCATG-1	goose_21_2	733	588	0	0	0	MuSCs_1	E21	0.356018	588	10.8031	3
CGTTGGGGTGCGGCTT-1	goose_21_2	1342	859	0	0	0	MuSCs_1	E21	0.651809	859	13.2117	4
CTAACCCCAAGGTCGA-1	goose_21_2	1348	918	0	0	0	MuSCs_1	E21	0.654723	918	14.0213	4
CTAACTTCAACGAGGT-1	goose_21_2	1630	1138	6	6	6	MuSCs_1	E21	0.79169	1138	8.741616743	3
CTAACTTCAAGCGAGT-1	goose_21_2	762	566	0	0	0	MuSCs_1	E21	0.370103	566	11.4379	3
CTAAGTGCACGCTGTG-1	goose_21_2	1301	862	0	0	0	MuSCs_1	E21	0.631895	862	12.4533	4
CTACATTCATTGAAAG-1	goose_21_2	928	715	0	0	0	MuSCs_1	E21	0.450729	715	13.2445	5
CTACATTGTTACTCAG-1	goose_21_2	1990	1189	0	0	0	MuSCs_1	E21	0.966542	1189	13.2943	4
CTACCCAGTTTCTATC-1	goose_21_2	1774	1106	0	0	0	MuSCs_1	E21	0.861631	1106	9.578903589	3
CTACCCATCCCAACTC-1	goose_21_2	1622	1035	0	0	0	MuSCs_1	E21	0.787805	1035	12.4525	4
CTACCCATCCCATAGA-1	goose_21_2	1436	936	0	0	0	MuSCs_1	E21	0.697465	936	13.6586	5
CTACCTGCACTTTAGG-1	goose_21_2	1338	900	0	0	0	MuSCs_1	E21	0.649866	900	12.7357	4
CTACGGGTCATTTACC-1	goose_21_2	2037	1288	0	0	0	MuSCs_1	E21	0.98937	1288	14.6187	4
CTACTATAGCAATAGT-1	goose_21_2	1523	970	0	0	0	MuSCs_1	E21	0.73972	970	11.3957	3
CTACTATAGCTGTGCC-1	goose_21_2	1052	730	0	0	0	MuSCs_1	E21	0.510956	730	13.6485	5
CTACTATGTTAAACAG-1	goose_21_2	1295	872	0	0	0	MuSCs_1	E21	0.628981	872	12.7268	4
CTAGACAAGCCAACCC-1	goose_21_2	1119	764	0	0	0	MuSCs_1	E21	0.543498	764	14.3598	5
CTAGACACATCGGCCA-1	goose_21_2	1654	1063	0	0	0	MuSCs_1	E21	0.803347	1063	13.2097	4
CTAGGTACATCCAACA-1	goose_21_2	2477	1383	0	0	0	MuSCs_1	E21	1.20308	1383	14.0165	4
CTATCTAGTTCCAGGC-1	goose_21_2	1114	798	0	0	0	MuSCs_1	E21	0.541069	798	12.3663	5
CTATCTAGTTGCTGAT-1	goose_21_2	678	552	0	0	0	MuSCs_1	E21	0.329304	552	14.8546	5
CTATCTAGTTGTGCCG-1	goose_21_2	1080	741	0	0	0	MuSCs_1	E21	0.524555	741	12.4298	4
CTATCTATCTAAGGAA-1	goose_21_2	1073	749	0	0	0	MuSCs_1	E21	0.521156	749	12.7551	5
CTCAACCAGCCGCTTG-1	goose_21_2	1619	1016	2	2	2	MuSCs_1	E21	0.786348	1016	11.3155	3
CTCAAGAGTAGGATAT-1	goose_21_2	904	662	0	0	0	MuSCs_1	E21	0.439072	662	13.2401	5
CTCAAGAGTCTGTAAC-1	goose_21_2	800	608	0	0	0	MuSCs_1	E21	0.38856	608	13.6136	5
CTCAAGATCAACTTTC-1	goose_21_2	835	632	0	0	0	MuSCs_1	E21	0.405559	632	13.5962	5
CTCAGGGCACTGAATC-1	goose_21_2	1469	984	0	0	0	MuSCs_1	E21	0.713493	984	13.1127	5
CTCAGGGTCACGGTCG-1	goose_21_2	1509	964	0	0	0	MuSCs_1	E21	0.732921	964	13.237	4
CTCAGTCCACGAAAGC-1	goose_21_2	1076	770	0	0	0	MuSCs_1	E21	0.522613	770	12.757	5
CTCATCGAGACTGAGC-1	goose_21_2	996	697	0	0	0	MuSCs_1	E21	0.483757	697	13.6185	5
CTCATTACACGCTGAC-1	goose_21_2	984	691	0	0	0	MuSCs_1	E21	0.477928	691	10.8165	3
CTCATTAGTTGCATTG-1	goose_21_2	906	665	0	0	0	MuSCs_1	E21	0.440044	665	13.2588	5
CTCCCTCAGCTCGACC-1	goose_21_2	2063	1223	0	0	0	MuSCs_1	E21	1.002	1223	14.564	4
CTCCCTCAGGGTCAAC-1	goose_21_2	1876	1154	0	0	0	MuSCs_1	E21	0.911172	1154	14.0309	4
CTCCTCCGTCCTGGTG-1	goose_21_2	2526	1383	0	0	0	MuSCs_1	E21	1.22688	1383	12.4613	4
CTCCTCCGTCTTCTAT-1	goose_21_2	1302	887	0	0	0	MuSCs_1	E21	0.632381	887	13.1346	5
CTCGAGGCAATAACGA-1	goose_21_2	1369	915	0	0	0	MuSCs_1	E21	0.664923	915	12.6803	4
CTCTCAGCAATGCAAA-1	goose_21_2	1731	1052	0	0	0	MuSCs_1	E21	0.840746	1052	12.421	4
CTCTCGATCAAAGGTA-1	goose_21_2	1358	918	0	0	0	MuSCs_1	E21	0.65958	918	13.1444	5
CTCTGGTAGTTGGAAT-1	goose_21_2	991	728	0	0	0	MuSCs_1	E21	0.481328	728	13.0886	5
CTGAATGCATCGGATT-1	goose_21_2	935	699	0	0	0	MuSCs_1	E21	0.454129	699	13.0987	5
CTGAGGCAGCGTTCCG-1	goose_21_2	1485	961	0	0	0	MuSCs_1	E21	0.721264	961	13.6264	5
CTGAGGCGTTACCCAA-1	goose_21_2	832	643	0	0	0	MuSCs_1	E21	0.404102	643	14.1711	4
CTGAGGCTCCTGGGAC-1	goose_21_2	1605	999	2	2	2	MuSCs_1	E21	0.779548	999	13.1081	5
CTGATCCAGATGATTG-1	goose_21_2	1227	864	0	0	0	MuSCs_1	E21	0.595953	864	11.3042	3
CTGCAGGAGTCCGCGT-1	goose_21_2	1441	990	0	0	0	MuSCs_1	E21	0.699893	990	13.1592	5
CTGCAGGTCCTGTTGC-1	goose_21_2	1032	730	0	0	0	MuSCs_1	E21	0.501242	730	13.1181	5
CTGCATCCACCTGTCT-1	goose_21_2	956	689	0	0	0	MuSCs_1	E21	0.464329	689	14.513	5
CTGCATCCAGAAGCGT-1	goose_21_2	643	516	0	0	0	MuSCs_1	E21	0.312305	516	13.234	5
CTGCATCGTGTGTTTG-1	goose_21_2	958	704	0	0	0	MuSCs_1	E21	0.4653	704	10.8299	3
CTGCCTAGTTCTTGTT-1	goose_21_2	1135	791	0	0	0	MuSCs_1	E21	0.551269	791	12.7576	4
CTGCCTAGTTGCTCAA-1	goose_21_2	1417	915	0	0	0	MuSCs_1	E21	0.688236	915	13.6298	5
CTGCGAGAGAGTTGAT-1	goose_21_2	954	722	2	2	2	MuSCs_1	E21	0.463357	722	13.2309	4
CTGCGAGCACTCTGCT-1	goose_21_2	1007	772	0	0	0	MuSCs_1	E21	0.4891	772	11.2983	3
CTGCTCACAACGCATT-1	goose_21_2	952	662	0	0	0	MuSCs_1	E21	0.462386	662	13.1602	5
CTGCTCATCGCGTGCA-1	goose_21_2	875	652	0	0	0	MuSCs_1	E21	0.424987	652	12.3932	5
CTGGACGAGAGGGCGA-1	goose_21_2	788	584	0	0	0	MuSCs_1	E21	0.382731	584	13.6134	5
CTGGACGGTAGGGTAC-1	goose_21_2	940	682	0	0	0	MuSCs_1	E21	0.456558	682	14.0112	5
CTGGCAGGTTCCGGTG-1	goose_21_2	1226	821	0	0	0	MuSCs_1	E21	0.595468	821	13.6697	5
CTGGCAGGTTGCATAC-1	goose_21_2	1268	859	0	0	0	MuSCs_1	E21	0.615867	859	13.0984	5
CTGGCAGTCAGGAAAT-1	goose_21_2	941	688	0	0	0	MuSCs_1	E21	0.457043	688	12.43	4
CTGGTCTCATCACGGC-1	goose_21_2	2109	1318	5	5	5	dividing_MuSCs	E21	1.02434	1318	16.2344	4
CTGGTCTTCCGCGAGT-1	goose_21_2	1232	815	0	0	0	MuSCs_1	E21	0.598382	815	12.6036	5
CTGTACCTCGGCTATA-1	goose_21_2	1178	794	0	0	0	MuSCs_1	E21	0.572154	794	14.0115	5
CTGTAGACATACAGCT-1	goose_21_2	1263	842	0	0	0	MuSCs_1	E21	0.613439	842	12.7163	5
CTGTAGATCACCATAG-1	goose_21_2	1027	725	0	0	0	MuSCs_1	E21	0.498814	725	12.4143	4
CTGTATTAGTGGTTCT-1	goose_21_2	884	652	0	0	0	MuSCs_1	E21	0.429358	652	11.4754	3
CTGTCGTTCGGCATTA-1	goose_21_2	904	661	0	0	0	MuSCs_1	E21	0.439072	661	13.2157	5
CTGTGGGAGAGCCTGA-1	goose_21_2	686	519	0	0	0	MuSCs_1	E21	0.33319	519	13.6753	5
CTGTGGGCAGCGTAGA-1	goose_21_2	947	688	0	0	0	MuSCs_1	E21	0.459958	688	13.9997	5
CTTAGGATCGGTCATA-1	goose_21_2	1658	1052	2	2	2	MuSCs_1	E21	0.80529	1052	13.1398	5
CTTAGGATCTGTCTCG-1	goose_21_2	794	591	0	0	0	MuSCs_1	E21	0.385645	591	10.7412	3
CTTCAATAGGAACTCG-1	goose_21_2	1329	898	0	0	0	MuSCs_1	E21	0.645495	898	14.0526	4
CTTCCTTAGCAGCCCT-1	goose_21_2	1384	1015	0	0	0	MuSCs_1	E21	0.672208	1015	15.9457	4
CTTCGGTTCACTGCTC-1	goose_21_2	1409	948	0	0	0	MuSCs_1	E21	0.684351	948	14.0367	4
CTTCTAACAATCCTAG-1	goose_21_2	1159	818	0	0	0	MuSCs_1	E21	0.562926	818	13.7389	4
CTTCTAAGTAGGCAGT-1	goose_21_2	732	545	0	0	0	MuSCs_1	E21	0.355532	545	13.1525	5
CTTCTAAGTATCACGT-1	goose_21_2	1440	978	0	0	0	MuSCs_1	E21	0.699407	978	14.026	4
CTTGAGACACCATAAC-1	goose_21_2	1190	803	2	2	2	MuSCs_1	E21	0.577982	803	12.1635	4
CTTTCAACAATCTCGA-1	goose_21_2	932	691	0	0	0	MuSCs_1	E21	0.452672	691	13.2193	5
GAAACCTAGGACAAGA-1	goose_21_2	1086	759	0	0	0	MuSCs_1	E21	0.52747	759	12.2626	3
GAAATGAAGTTGTAGA-1	goose_21_2	926	649	0	0	0	MuSCs_1	E21	0.449758	649	13.5901	5
GAACACTAGTACCGGA-1	goose_21_2	1516	992	0	0	0	MuSCs_1	E21	0.736321	992	13.1139	5
GAACACTTCAAACCCA-1	goose_21_2	1225	805	0	0	0	MuSCs_1	E21	0.594982	805	13.6095	5
GAACACTTCATGCCGG-1	goose_21_2	822	583	0	0	0	MuSCs_1	E21	0.399245	583	14.9231	5
GAACGTTAGCTGTCCG-1	goose_21_2	784	563	0	0	0	MuSCs_1	E21	0.380788	563	13.6314	5
GAACGTTGTACAGCGA-1	goose_21_2	794	598	0	0	0	MuSCs_1	E21	0.385645	598	15.3439	5
GAACGTTGTCTGTCCT-1	goose_21_2	1113	781	2	2	2	MuSCs_1	E21	0.540584	781	13.2059	4
GAACGTTGTCTTCAAG-1	goose_21_2	992	715	0	0	0	MuSCs_1	E21	0.481814	715	13.1538	5
GAACTGTCAACTGATC-1	goose_21_2	923	670	0	0	0	MuSCs_1	E21	0.448301	670	14.3771	5
GAACTGTTCACGAACT-1	goose_21_2	2395	1389	0	0	0	MuSCs_1	E21	1.16325	1389	14.6595	4
GAACTGTTCGGCTTCT-1	goose_21_2	2405	1404	0	0	0	MuSCs_1	E21	1.16811	1404	13.3689	4
GAACTGTTCTAACGCA-1	goose_21_2	1757	1056	0	0	0	MuSCs_1	E21	0.853374	1056	10.1204	3
GAAGAATGTCCTGGTG-1	goose_21_2	1212	816	2	2	2	MuSCs_1	E21	0.588668	816	13.1107	5
GAAGCCCCAGTGTGGA-1	goose_21_2	1393	894	0	0	0	MuSCs_1	E21	0.67658	894	12.1588	4
GAAGCCCTCATCTACT-1	goose_21_2	1197	786	0	0	0	MuSCs_1	E21	0.581382	786	11.4924	3
GAAGGGTCAGACCGCT-1	goose_21_2	867	626	0	0	0	MuSCs_1	E21	0.421102	626	13.1473	5
GAATAGACACAGTCGC-1	goose_21_2	991	695	0	0	0	MuSCs_1	E21	0.481328	695	13.2344	5
GAATCGTAGCTCAGAG-1	goose_21_2	744	571	2	2	2	MuSCs_1	E21	0.36136	571	15.7444	5
GAATCGTAGTAACCTC-1	goose_21_2	1615	1012	2	2	2	MuSCs_1	E21	0.784405	1012	14.3721	5
GACACGCAGGTGAGCT-1	goose_21_2	883	665	0	0	0	MuSCs_1	E21	0.428873	665	12.4267	4
GACACGCGTACTCGCG-1	goose_21_2	1872	1248	0	0	0	MuSCs_1	E21	0.90923	1248	14.6592	4
GACACGCGTGACATCT-1	goose_21_2	1396	903	0	0	0	MuSCs_1	E21	0.678037	903	13.1331	5
GACAGCCAGTCGAAGC-1	goose_21_2	986	724	0	0	0	MuSCs_1	E21	0.4789	724	13.9957	4
GACAGCCGTAGATCCT-1	goose_21_2	1105	790	0	0	0	MuSCs_1	E21	0.536698	790	11.6042	3
GACATCAGTAGACGGT-1	goose_21_2	1180	825	0	0	0	MuSCs_1	E21	0.573125	825	12.759	4
GACCAATCAGTTTGGT-1	goose_21_2	1162	833	0	0	0	MuSCs_1	E21	0.564383	833	12.7341	5
GACCAATGTCCACATA-1	goose_21_2	1055	760	0	0	0	MuSCs_1	E21	0.512413	760	12.3791	5
GACCAATGTCTGTGGC-1	goose_21_2	1104	769	2	2	2	MuSCs_1	E21	0.536212	769	12.7687	5
GACCAATTCCCAGTGG-1	goose_21_2	1993	1244	0	0	0	MuSCs_1	E21	0.967999	1244	14.0545	4
GACCCTTAGCCATATC-1	goose_21_2	1079	810	0	0	0	MuSCs_1	E21	0.52407	810	14.0085	4
GACCGTGAGCGTGTCC-1	goose_21_2	1396	921	0	0	0	MuSCs_1	E21	0.678037	921	13.242	4
GACCTTCAGATGGTCG-1	goose_21_2	925	679	0	0	0	MuSCs_1	E21	0.449272	679	12.481	4
GACTCAAAGCTGCGAA-1	goose_21_2	1161	801	0	0	0	MuSCs_1	E21	0.563897	801	13.2685	4
GACTCAAAGGCTTTCA-1	goose_21_2	890	633	0	0	0	MuSCs_1	E21	0.432273	633	15.2928	5
GACTCTCAGTAGGATT-1	goose_21_2	1075	734	0	0	0	MuSCs_1	E21	0.522127	734	14.2981	5
GAGAAATAGACTACGG-1	goose_21_2	994	677	2	2	2	MuSCs_1	E21	0.482785	677	13.1302	5
GAGACCCAGCACCGAA-1	goose_21_2	1379	880	0	0	0	MuSCs_1	E21	0.66978	880	13.1289	5
GAGACCCGTGGGCTTC-1	goose_21_2	1255	903	2	2	2	MuSCs_1	E21	0.609553	903	12.7282	5
GAGACCCGTTCTTGTT-1	goose_21_2	834	632	0	0	0	MuSCs_1	E21	0.405073	632	13.631	5
GAGACTTGTAAGAACT-1	goose_21_2	804	596	0	0	0	MuSCs_1	E21	0.390502	596	10.8153	3
GAGCCTGCATGATAGA-1	goose_21_2	1274	825	2	2	2	MuSCs_1	E21	0.618781	825	13.7597	4
GAGCCTGGTTAGAGAT-1	goose_21_2	668	507	0	0	0	MuSCs_1	E21	0.324447	507	11.4645	3
GAGCCTGTCTCGCGTT-1	goose_21_2	1462	937	0	0	0	MuSCs_1	E21	0.710093	937	12.7186	4
GAGCTGCCAAGAAATC-1	goose_21_2	1185	811	0	0	0	MuSCs_1	E21	0.575554	811	12.7004	4
GAGCTGCCATCGTGCG-1	goose_21_2	1232	820	0	0	0	MuSCs_1	E21	0.598382	820	12.4263	4
GAGCTGCGTAACTGCT-1	goose_21_2	1971	1251	0	0	0	MuSCs_1	E21	0.957314	1251	15.1942	4
GAGGCCTAGCTTTCTT-1	goose_21_2	1065	720	0	0	0	MuSCs_1	E21	0.51727	720	12.4107	4
GAGGGTAAGTATGGCG-1	goose_21_2	2191	1358	2	2	2	MuSCs_1	E21	1.06417	1358	13.7998	4
GAGGGTAGTATCCCTC-1	goose_21_2	1565	1035	0	0	0	MuSCs_1	E21	0.76012	1035	13.3376	4
GAGTGAGAGATACCAA-1	goose_21_2	943	645	0	0	0	MuSCs_1	E21	0.458015	645	14.8639	5
GAGTGAGGTAGTCGGA-1	goose_21_2	886	627	0	0	0	MuSCs_1	E21	0.43033	627	14.8932	5
GAGTGAGTCGCAGTTA-1	goose_21_2	1665	1028	0	0	0	MuSCs_1	E21	0.80869	1028	13.198	4
GAGTTGTAGGCTCTAT-1	goose_21_2	1234	862	2	2	2	MuSCs_1	E21	0.599353	862	13.2091	5
GAGTTGTGTGTTGACT-1	goose_21_2	917	704	0	0	0	MuSCs_1	E21	0.445387	704	14.2872	5
GATAGAACACTGCGAC-1	goose_21_2	1674	1082	0	0	0	MuSCs_1	E21	0.813061	1082	12.446	4
GATAGAATCCTTCTAA-1	goose_21_2	1198	816	0	0	0	MuSCs_1	E21	0.581868	816	12.6965	4
GATAGCTGTAGATGTA-1	goose_21_2	1643	994	0	0	0	MuSCs_1	E21	0.798004	994	13.1652	5
GATCAGTAGAGTCGAC-1	goose_21_2	1025	737	0	0	0	MuSCs_1	E21	0.497842	737	12.492	4
GATCAGTGTGTCCTAA-1	goose_21_2	1315	895	0	0	0	MuSCs_1	E21	0.638695	895	12.3733	5
GATCATGAGTCAGCGA-1	goose_21_2	1694	1078	2	2	2	MuSCs_1	E21	0.822775	1078	14.0635	4
GATCATGCATGCCATA-1	goose_21_2	915	621	0	0	0	MuSCs_1	E21	0.444415	621	16.1019	5
GATCATGTCTTCTCAA-1	goose_21_2	1191	813	0	0	0	MuSCs_1	E21	0.578468	813	12.6707	4
GATCGTATCCACACAA-1	goose_21_2	1103	756	0	0	0	MuSCs_1	E21	0.535727	756	14.3003	5
GATGACTCAGCTCGGT-1	goose_21_2	646	508	0	0	0	MuSCs_1	E21	0.313762	508	15.3309	5
GATGACTGTCCGGTCA-1	goose_21_2	1708	1119	2	2	2	MuSCs_1	E21	0.829575	1119	14.0088	4
GATGAGGAGACGGTTG-1	goose_21_2	1325	943	0	0	0	MuSCs_1	E21	0.643552	943	13.9844	4
GATGATCAGAGTAACT-1	goose_21_2	1133	805	0	0	0	MuSCs_1	E21	0.550298	805	13.2618	5
GATGATCAGCTGGCTC-1	goose_21_2	1078	780	0	0	0	MuSCs_1	E21	0.523584	780	12.4378	4
GATGATCCACGACAGA-1	goose_21_2	1161	786	0	0	0	MuSCs_1	E21	0.563897	786	13.6151	5
GATGCTACAGAGTAAT-1	goose_21_2	1235	812	0	0	0	MuSCs_1	E21	0.599839	812	13.2099	4
GATGCTAGTTCGTGCG-1	goose_21_2	1044	719	0	0	0	MuSCs_1	E21	0.50707	719	12.1624	4
GATGGAGCAACCGTAT-1	goose_21_2	1358	898	0	0	0	MuSCs_1	E21	0.65958	898	13.1369	5
GATGGAGGTCCGACGT-1	goose_21_2	1330	905	0	0	0	MuSCs_1	E21	0.64598	905	13.2077	4
GATGTTGTCTCATTTG-1	goose_21_2	1634	1012	0	0	0	MuSCs_1	E21	0.793633	1012	13.2404	4
GATTCGAGTATGCGTT-1	goose_21_2	766	561	0	0	0	MuSCs_1	E21	0.372046	561	11.4784	3
GATTCTTAGGCACGAT-1	goose_21_2	1475	1034	0	0	0	MuSCs_1	E21	0.716407	1034	15.1319	4
GATTGGTAGTAGACCG-1	goose_21_2	1268	875	0	0	0	MuSCs_1	E21	0.615867	875	12.7379	5
GATTGGTCATCATGAC-1	goose_21_2	2467	1493	0	0	0	MuSCs_1	E21	1.19822	1493	14.6473	4
GATTTCTAGATGGTAT-1	goose_21_2	1298	867	0	0	0	MuSCs_1	E21	0.630438	867	11.0058	3
GATTTCTCAGGACTAG-1	goose_21_2	1128	787	0	0	0	MuSCs_1	E21	0.547869	787	12.4092	4
GATTTCTTCCTGTTAT-1	goose_21_2	1607	1043	0	0	0	MuSCs_1	E21	0.780519	1043	13.2972	4
GCAACATAGATCCTAC-1	goose_21_2	1977	1172	0	0	0	MuSCs_1	E21	0.960228	1172	13.3827	4
GCAACATGTATCGCTA-1	goose_21_2	1529	970	0	0	0	MuSCs_1	E21	0.742635	970	13.243	5
GCAACCGAGAGTGAAG-1	goose_21_2	1239	856	0	0	0	MuSCs_1	E21	0.601782	856	12.3661	5
GCAACCGGTCTCGACG-1	goose_21_2	1275	837	0	0	0	MuSCs_1	E21	0.619267	837	12.443	4
GCACATATCCTTGGAA-1	goose_21_2	736	566	0	0	0	MuSCs_1	E21	0.357475	566	14.8784	5
GCACATATCTGTCCGT-1	goose_21_2	956	668	0	0	0	MuSCs_1	E21	0.464329	668	13.6521	5
GCACGGTTCTTCTGTA-1	goose_21_2	1646	1082	0	0	0	MuSCs_1	E21	0.799462	1082	13.3129	4
GCACGGTTCTTTCCAA-1	goose_21_2	1558	1045	0	0	0	MuSCs_1	E21	0.75672	1045	14.5372	4
GCACGTGCATTGAAAG-1	goose_21_2	1861	1107	2	2	2	MuSCs_1	E21	0.903887	1107	11.2972	3
GCACGTGGTCCTCATC-1	goose_21_2	939	683	0	0	0	MuSCs_1	E21	0.456072	683	11.5024	3
GCACGTGTCCACTTCG-1	goose_21_2	679	521	0	0	0	MuSCs_1	E21	0.32979	521	14.2928	5
GCACGTGTCCGCATAA-1	goose_21_2	1137	794	0	0	0	MuSCs_1	E21	0.55224	794	12.6924	4
GCACTAAAGTGACACG-1	goose_21_2	708	533	0	0	0	MuSCs_1	E21	0.343875	533	15.2559	5
GCACTAAGTTGCATGT-1	goose_21_2	1097	766	0	0	0	MuSCs_1	E21	0.532812	766	13.2507	4
GCAGCTGGTCTTCCGT-1	goose_21_2	1633	1010	0	0	0	MuSCs_1	E21	0.793147	1010	12.7134	4
GCAGCTGGTTGCCTAA-1	goose_21_2	1446	960	0	0	0	MuSCs_1	E21	0.702322	960	13.768	4
GCAGCTGTCAATCAGC-1	goose_21_2	904	670	0	0	0	MuSCs_1	E21	0.439072	670	11.4309	3
GCAGCTGTCTTCTGTA-1	goose_21_2	1654	1057	0	0	0	MuSCs_1	E21	0.803347	1057	13.4705	4
GCAGTTAGTCAGACGA-1	goose_21_2	1153	821	0	0	0	MuSCs_1	E21	0.560012	821	10.7054	3
GCATCGGGTGAGTTTC-1	goose_21_2	649	534	0	0	0	MuSCs_1	E21	0.315219	534	14.8407	5
GCATCTCAGACATCCT-1	goose_21_2	1279	915	0	0	0	MuSCs_1	E21	0.62121	915	14.5628	4
GCATCTCCAAAGCAAT-1	goose_21_2	1066	769	0	0	0	MuSCs_1	E21	0.517756	769	13.1601	5
GCATCTCCATCATTGG-1	goose_21_2	1037	754	2	2	2	MuSCs_1	E21	0.503671	754	11.4876	3
GCATCTCTCGTAACCA-1	goose_21_2	1301	877	0	0	0	MuSCs_1	E21	0.631895	877	13.6702	5
GCATGATTCTCATTAC-1	goose_21_2	1433	939	0	0	0	MuSCs_1	E21	0.696008	939	12.7174	4
GCCAACGGTACTCGAT-1	goose_21_2	1892	1225	0	0	0	MuSCs_1	E21	0.918944	1225	14.6723	4
GCCAACGGTAGGGTAC-1	goose_21_2	1322	882	0	0	0	MuSCs_1	E21	0.642095	882	13.1161	5
GCCAGCAAGCATATGA-1	goose_21_2	1661	1073	0	0	0	MuSCs_1	E21	0.806747	1073	12.4727	4
GCCAGCAAGGGTCTTT-1	goose_21_2	743	559	0	0	0	MuSCs_1	E21	0.360875	559	16.1119	5
GCCAGGTTCCGTCAAA-1	goose_21_2	903	647	0	0	0	MuSCs_1	E21	0.438587	647	11.4988	3
GCCATGGAGAAGCCAC-1	goose_21_2	1912	1189	0	0	0	MuSCs_1	E21	0.928658	1189	13.318	4
GCCATGGAGATTGCGG-1	goose_21_2	1059	723	0	0	0	MuSCs_1	E21	0.514356	723	12.5955	5
GCCATTCCAAACTCGT-1	goose_21_2	994	691	0	0	0	MuSCs_1	E21	0.482785	691	13.6719	5
GCCATTCCATGGCCCA-1	goose_21_2	1161	817	0	0	0	MuSCs_1	E21	0.563897	817	13.2371	4
GCCATTCGTAATGATG-1	goose_21_2	920	706	0	0	0	MuSCs_1	E21	0.446844	706	12.6045	5
GCCATTCGTCGTTGCG-1	goose_21_2	1521	959	0	0	0	MuSCs_1	E21	0.738749	959	12.6965	4
GCCATTCTCTGGGCCA-1	goose_21_2	1472	966	2	2	2	MuSCs_1	E21	0.71495	966	12.7709	4
GCCCAGATCTGGGCCA-1	goose_21_2	1648	1018	0	0	0	MuSCs_1	E21	0.800433	1018	13.6251	5
GCCCGAAAGATTGGGC-1	goose_21_2	641	507	0	0	0	MuSCs_1	E21	0.311333	507	13.2003	5
GCCCGAAGTGCCCACA-1	goose_21_2	2015	1260	0	0	0	MuSCs_1	E21	0.978685	1260	14.6211	4
GCCGATGAGCTTTGTG-1	goose_21_2	763	554	0	0	0	MuSCs_1	E21	0.370589	554	14.3161	5
GCCGTGAGTGTTCCAA-1	goose_21_2	726	549	0	0	0	MuSCs_1	E21	0.352618	549	10.8114	3
GCCTGTTCACGTATAC-1	goose_21_2	1630	1014	2	2	2	MuSCs_1	E21	0.79169	1014	12.7081	4
GCGAGAACATGAAAGT-1	goose_21_2	862	636	0	0	0	MuSCs_1	E21	0.418673	636	14.8889	5
GCGAGAAGTGGGCTTC-1	goose_21_2	855	645	0	0	0	MuSCs_1	E21	0.415273	645	11.4632	3
GCGGAAAAGGATACAT-1	goose_21_2	1152	812	0	0	0	MuSCs_1	E21	0.559526	812	13.6575	5
GCGGATCAGAGTCTTC-1	goose_21_2	1367	912	0	0	0	MuSCs_1	E21	0.663951	912	12.6663	4
GCGGATCGTCTACAGT-1	goose_21_2	1089	746	2	2	2	MuSCs_1	E21	0.528927	746	13.2075	5
GCGTGCAGTGTACGCC-1	goose_21_2	1656	1090	0	0	0	MuSCs_1	E21	0.804319	1090	14.0842	4
GCGTTTCAGTATAGAC-1	goose_21_2	1024	759	0	0	0	MuSCs_1	E21	0.497356	759	12.4466	4
GCTACAAGTGGCATCC-1	goose_21_2	1159	793	0	0	0	MuSCs_1	E21	0.562926	793	12.7346	4
GCTCAAAGTCCGGCAT-1	goose_21_2	915	682	0	0	0	MuSCs_1	E21	0.444415	682	12.7561	5
GCTGAATCATGTGTCA-1	goose_21_2	1094	759	0	0	0	MuSCs_1	E21	0.531355	759	12.6667	4
GCTGAATGTAATGTGA-1	goose_21_2	796	596	0	0	0	MuSCs_1	E21	0.386617	596	13.6123	5
GCTTGGGCAAGAGGTC-1	goose_21_2	1048	758	2	2	2	MuSCs_1	E21	0.509013	758	10.8354	3
GCTTGGGGTGATAGTA-1	goose_21_2	1057	785	0	0	0	MuSCs_1	E21	0.513384	785	16.7205	4
GCTTGGGGTTACACTG-1	goose_21_2	1438	940	0	0	0	MuSCs_1	E21	0.698436	940	13.274	4
GCTTGGGGTTATAGAG-1	goose_21_2	676	530	0	0	0	MuSCs_1	E21	0.328333	530	15.3407	5
GGAAGTGCAGTCTGGC-1	goose_21_2	886	658	0	0	0	MuSCs_1	E21	0.43033	658	13.9412	5
GGAAGTGTCTTCTTCC-1	goose_21_2	962	713	0	0	0	MuSCs_1	E21	0.467243	713	12.4039	4
GGAATCTAGGCATTTC-1	goose_21_2	1472	976	0	0	0	MuSCs_1	E21	0.71495	976	13.278	4
GGAATCTCAACCGTGC-1	goose_21_2	903	673	0	0	0	MuSCs_1	E21	0.438587	673	10.8293	3
GGAATCTTCAAATGAG-1	goose_21_2	942	659	2	2	2	MuSCs_1	E21	0.457529	659	13.2653	5
GGAATGGAGGACGCTA-1	goose_21_2	982	723	0	0	0	MuSCs_1	E21	0.476957	723	13.6334	5
GGAATGGCACTGAGTT-1	goose_21_2	1247	856	0	0	0	MuSCs_1	E21	0.605667	856	12.3623	5
GGACGTCGTACGATTC-1	goose_21_2	812	611	0	0	0	MuSCs_1	E21	0.394388	611	13.6188	5
GGAGAACAGACGTCGA-1	goose_21_2	773	583	0	0	0	MuSCs_1	E21	0.375446	583	11.4324	3
GGAGAACGTGCCCACA-1	goose_21_2	1034	725	0	0	0	MuSCs_1	E21	0.502213	725	15.3985	5
GGAGATGAGATCGCCC-1	goose_21_2	992	732	0	0	0	MuSCs_1	E21	0.481814	732	12.4208	4
GGAGATGCATAGGTTC-1	goose_21_2	1525	940	0	0	0	MuSCs_1	E21	0.740692	940	15.4119	5
GGAGATGGTAGACACG-1	goose_21_2	1003	717	0	0	0	MuSCs_1	E21	0.487157	717	13.2214	5
GGAGGATAGCTACTGT-1	goose_21_2	971	712	0	0	0	MuSCs_1	E21	0.471614	712	14.3481	5
GGAGGATGTTCGAAGG-1	goose_21_2	984	732	0	0	0	MuSCs_1	E21	0.477928	732	13.2326	5
GGATCTACAACGGCTC-1	goose_21_2	843	657	0	0	0	MuSCs_1	E21	0.409445	657	12.681	4
GGATCTACAACTCGAT-1	goose_21_2	934	674	0	0	0	MuSCs_1	E21	0.453643	674	13.5737	5
GGATCTATCGATGCAT-1	goose_21_2	1340	877	0	0	0	MuSCs_1	E21	0.650837	877	13.1938	4
GGCAGTCAGCTCGACC-1	goose_21_2	1313	941	0	0	0	MuSCs_1	E21	0.637723	941	14.0882	4
GGCAGTCTCACCATCC-1	goose_21_2	1131	839	0	0	0	MuSCs_1	E21	0.549326	839	14.0173	4
GGCGTCACATGGGCAA-1	goose_21_2	1104	739	0	0	0	MuSCs_1	E21	0.536212	739	15.3672	5
GGCTGTGCAACAGTGG-1	goose_21_2	1462	957	0	0	0	MuSCs_1	E21	0.710093	957	13.1917	4
GGCTTGGCAGTGGTGA-1	goose_21_2	1344	968	0	0	0	MuSCs_1	E21	0.65278	968	14.0821	4
GGCTTTCCAAACTCGT-1	goose_21_2	1987	1180	0	0	0	MuSCs_1	E21	0.965085	1180	13.3599	4
GGCTTTCTCTGATGGT-1	goose_21_2	1618	1033	2	2	2	MuSCs_1	E21	0.785862	1033	12.4339	4
GGGACAACATCGATAC-1	goose_21_2	870	643	0	0	0	MuSCs_1	E21	0.422559	643	12.434	4
GGGACCTCACAGAGCA-1	goose_21_2	986	769	0	0	0	MuSCs_1	E21	0.4789	769	12.7199	5
GGGACTCAGCATTGAA-1	goose_21_2	1136	742	2	2	2	MuSCs_1	E21	0.551755	742	12.6983	4
GGGAGATAGTGTGTTC-1	goose_21_2	1307	901	0	0	0	MuSCs_1	E21	0.634809	901	14.1252	4
GGGAGATCAGAACTTC-1	goose_21_2	850	617	0	0	0	MuSCs_1	E21	0.412845	617	13.2097	5
GGGAGATCAGGTTCGC-1	goose_21_2	1073	739	0	0	0	MuSCs_1	E21	0.521156	739	12.4713	4
GGGATCCGTCTCTCCA-1	goose_21_2	969	722	0	0	0	MuSCs_1	E21	0.470643	722	11.497	3
GGGATGACAAGAGTGC-1	goose_21_2	826	604	0	0	0	MuSCs_1	E21	0.401188	604	15.3616	5
GGGCCATTCGCCGATG-1	goose_21_2	1030	709	2	2	2	MuSCs_1	E21	0.500271	709	12.4041	4
GGGCGTTAGATGTAGT-1	goose_21_2	1166	821	0	0	0	MuSCs_1	E21	0.566326	821	11.9208	3
GGGCTACTCGATCCAA-1	goose_21_2	1053	758	0	0	0	MuSCs_1	E21	0.511442	758	14.0119	4
GGGCTCAAGAGGATGA-1	goose_21_2	1027	753	0	0	0	MuSCs_1	E21	0.498814	753	12.4085	4
GGGCTCAAGCATTTCG-1	goose_21_2	1171	843	0	0	0	MuSCs_1	E21	0.568754	843	14.0394	4
GGGTATTCAACGGGTA-1	goose_21_2	831	623	0	0	0	MuSCs_1	E21	0.403616	623	13.6016	5
GGGTCACCATCGAACT-1	goose_21_2	1343	890	0	0	0	MuSCs_1	E21	0.652294	890	12.759	4
GGGTCTGAGGCTCTAT-1	goose_21_2	1848	1175	2	2	2	MuSCs_1	E21	0.897573	1175	14.0581	4
GGGTCTGTCTTCGACC-1	goose_21_2	1414	955	0	0	0	MuSCs_1	E21	0.686779	955	12.7369	5
GGGTGAAAGCGATGCA-1	goose_21_2	1489	985	0	0	0	MuSCs_1	E21	0.723207	985	14.5831	4
GGGTGTCTCGAACCTA-1	goose_21_2	877	635	0	0	0	MuSCs_1	E21	0.425959	635	11.4865	3
GGGTTATTCAATCCGA-1	goose_21_2	805	578	0	0	0	MuSCs_1	E21	0.390988	578	10.8	3
GGGTTATTCGCCACTT-1	goose_21_2	1241	836	0	0	0	MuSCs_1	E21	0.602753	836	13.2986	4
GGTAACTCAAGATGTA-1	goose_21_2	1587	976	2	2	2	MuSCs_1	E21	0.770805	976	13.1264	5
GGTAACTCATCATCTT-1	goose_21_2	1768	1118	0	0	0	MuSCs_1	E21	0.858717	1118	12.7055	5
GGTAGAGTCCTCAGGG-1	goose_21_2	791	568	0	0	0	MuSCs_1	E21	0.384188	568	12.7564	5
GGTCACGAGACTCAAA-1	goose_21_2	1208	824	0	0	0	MuSCs_1	E21	0.586725	824	14.36	5
GGTCTGGAGGCTCAAG-1	goose_21_2	1362	929	2	2	2	MuSCs_1	E21	0.661523	929	13.2168	4
GGTCTGGGTACCTTCC-1	goose_21_2	982	718	0	0	0	MuSCs_1	E21	0.476957	718	14.3618	5
GGTGAAGAGATACATG-1	goose_21_2	878	644	0	0	0	MuSCs_1	E21	0.426444	644	13.1386	5
GGTGAAGCAGAGGTAC-1	goose_21_2	971	723	0	0	0	MuSCs_1	E21	0.471614	723	11.3809	3
GGTTAACAGACCCGCT-1	goose_21_2	2214	1401	0	0	0	MuSCs_1	E21	1.07534	1401	14.5995	4
GGTTAACAGGCTATCT-1	goose_21_2	2000	1242	2	2	2	MuSCs_1	E21	0.971399	1242	14.0782	4
GGTTCTCAGGGCAAGG-1	goose_21_2	770	551	0	0	0	MuSCs_1	E21	0.373989	551	11.4615	3
GGTTGTAGTTCATCTT-1	goose_21_2	1238	915	0	0	0	MuSCs_1	E21	0.601296	915	14.0718	4
GTAACACCATAGGCGA-1	goose_21_2	1575	1059	2	2	2	MuSCs_1	E21	0.764977	1059	15.1775	4
GTAACACTCAATCGGT-1	goose_21_2	1133	753	0	0	0	MuSCs_1	E21	0.550298	753	16.4658	5
GTAAGTCCAATTTCGG-1	goose_21_2	1225	845	0	0	0	MuSCs_1	E21	0.594982	845	11.9	3
GTAAGTCCACAGACGA-1	goose_21_2	1443	931	0	0	0	MuSCs_1	E21	0.700865	931	13.1333	5
GTAAGTCCATGGCGCT-1	goose_21_2	822	611	0	0	0	MuSCs_1	E21	0.399245	611	13.2077	5
GTAATCGAGCTATCCA-1	goose_21_2	670	512	0	0	0	MuSCs_1	E21	0.325419	512	15.2684	5
GTAATCGGTGCTATTG-1	goose_21_2	994	718	0	0	0	MuSCs_1	E21	0.482785	718	13.1275	5
GTACAACCAAATCAAG-1	goose_21_2	1197	813	0	0	0	MuSCs_1	E21	0.581382	813	13.2035	5
GTACAACCACTGGATT-1	goose_21_2	893	678	2	2	2	MuSCs_1	E21	0.43373	678	14.3708	5
GTACAACGTGACAGGT-1	goose_21_2	1395	960	0	0	0	MuSCs_1	E21	0.677551	960	16.4736	4
GTACAACTCCGAGTGC-1	goose_21_2	1606	1067	0	0	0	MuSCs_1	E21	0.780034	1067	14.602	4
GTACAGTAGATGAACT-1	goose_21_2	1739	1066	0	0	0	MuSCs_1	E21	0.844632	1066	13.3472	4
GTACAGTAGTCACACT-1	goose_21_2	961	676	0	0	0	MuSCs_1	E21	0.466757	676	10.8335	3
GTACAGTTCGCTACGG-1	goose_21_2	1639	966	0	0	0	MuSCs_1	E21	0.796062	966	13.3051	4
GTACAGTTCTCTTAAC-1	goose_21_2	1253	787	2	2	2	MuSCs_1	E21	0.608582	787	14.8594	5
GTAGAAAGTTACGCCG-1	goose_21_2	1235	865	0	0	0	MuSCs_1	E21	0.599839	865	12.689	5
GTAGAGGAGGGCAGAG-1	goose_21_2	827	656	0	0	0	MuSCs_1	E21	0.401674	656	12.7323	5
GTAGAGGGTCGCCACA-1	goose_21_2	1253	889	0	0	0	MuSCs_1	E21	0.608582	889	15.1121	4
GTAGAGGTCAAAGGAT-1	goose_21_2	1477	927	2	2	2	MuSCs_1	E21	0.717378	927	13.232	5
GTAGAGGTCAACTGGT-1	goose_21_2	2709	1625	0	0	0	MuSCs_1	E21	1.31576	1625	16.2082	4
GTAGATCCACTGATTG-1	goose_21_2	1065	744	0	0	0	MuSCs_1	E21	0.51727	744	13.2107	5
GTAGATCGTGGGTCAA-1	goose_21_2	947	720	0	0	0	MuSCs_1	E21	0.459958	720	13.2303	5
GTAGATCTCAAAGGAT-1	goose_21_2	775	579	0	0	0	MuSCs_1	E21	0.376417	579	14.3379	5
GTAGTACCATGTCAGT-1	goose_21_2	1552	1025	0	0	0	MuSCs_1	E21	0.753806	1025	14.0285	4
GTAGTACGTCTTTATC-1	goose_21_2	1068	764	0	0	0	MuSCs_1	E21	0.518727	764	12.1739	4
GTATTTCCACGTAGAG-1	goose_21_2	1470	954	2	2	2	MuSCs_1	E21	0.713978	954	12.4321	4
GTATTTCGTGTGCCTG-1	goose_21_2	1112	750	2	2	2	MuSCs_1	E21	0.540098	750	15.7543	5
GTCAAGTGTCTGTAGT-1	goose_21_2	753	562	0	0	0	MuSCs_1	E21	0.365732	562	15.3377	5
GTCACGGTCACTAGCA-1	goose_21_2	1269	873	0	0	0	MuSCs_1	E21	0.616353	873	12.6991	4
GTCACTCAGCGACTAG-1	goose_21_2	837	636	0	0	0	MuSCs_1	E21	0.406531	636	11.4009	3
GTCAGCGCAAGACCGA-1	goose_21_2	1500	964	2	2	2	MuSCs_1	E21	0.728549	964	13.1945	4
GTCAGCGTCGGATACT-1	goose_21_2	670	501	0	0	0	MuSCs_1	E21	0.325419	501	14.3075	5
GTCATCCCAACTGATC-1	goose_21_2	1842	1164	2	2	2	MuSCs_1	E21	0.894659	1164	14.0184	4
GTCATGAAGTGATGGC-1	goose_21_2	1283	861	2	2	2	MuSCs_1	E21	0.623153	861	12.368	5
GTCATGACACAATCTG-1	goose_21_2	1984	1205	0	0	0	MuSCs_1	E21	0.963628	1205	13.274	4
GTCCACTGTACTGGGA-1	goose_21_2	1384	930	0	0	0	MuSCs_1	E21	0.672208	930	13.2072	4
GTCCACTGTAGAGCTG-1	goose_21_2	1064	737	0	0	0	MuSCs_1	E21	0.516784	737	13.2579	4
GTCCACTTCGCATAGT-1	goose_21_2	1356	843	0	0	0	MuSCs_1	E21	0.658609	843	13.1883	5
GTCCCATGTGGGTCAA-1	goose_21_2	1199	780	0	0	0	MuSCs_1	E21	0.582354	780	13.6309	5
GTCCCATTCACATTGG-1	goose_21_2	1561	966	0	0	0	MuSCs_1	E21	0.758177	966	15.0858	5
GTCGAATAGACATACA-1	goose_21_2	855	641	0	0	0	MuSCs_1	E21	0.415273	641	14.3719	5
GTCGCGACAGTCAGCC-1	goose_21_2	919	652	0	0	0	MuSCs_1	E21	0.446358	652	10.8063	3
GTCGTAAGTTGTATGC-1	goose_21_2	1357	910	0	0	0	MuSCs_1	E21	0.659094	910	13.1235	5
GTCGTTCAGGTCACAG-1	goose_21_2	834	597	0	0	0	MuSCs_1	E21	0.405073	597	13.2259	5
GTCGTTCGTCGGTAAG-1	goose_21_2	890	620	0	0	0	MuSCs_1	E21	0.432273	620	13.2135	5
GTCGTTCTCCCATACC-1	goose_21_2	964	689	0	0	0	MuSCs_1	E21	0.468214	689	12.6199	5
GTCGTTCTCGTAGGGA-1	goose_21_2	734	565	0	0	0	MuSCs_1	E21	0.356503	565	11.4772	3
GTCTAGACAGGTATGG-1	goose_21_2	2288	1413	0	0	0	MuSCs_1	E21	1.11128	1413	14.926	4
GTCTCACGTTGCTCGG-1	goose_21_2	1182	808	0	0	0	MuSCs_1	E21	0.574097	808	13.1351	5
GTCTGTCGTACTCGTA-1	goose_21_2	1297	886	0	0	0	MuSCs_1	E21	0.629952	886	12.4129	4
GTCTGTCGTCGGCACT-1	goose_21_2	1230	808	0	0	0	MuSCs_1	E21	0.59741	808	14.8669	5
GTCTGTCGTCTTTCAT-1	goose_21_2	1720	1080	0	0	0	MuSCs_1	E21	0.835403	1080	12.4735	4
GTCTGTCTCGACATAC-1	goose_21_2	1126	828	0	0	0	MuSCs_1	E21	0.546898	828	13.3194	4
GTCTTTACAACCTAAC-1	goose_21_2	1086	761	0	0	0	MuSCs_1	E21	0.52747	761	12.7368	5
GTCTTTACATGAGTAA-1	goose_21_2	893	663	0	0	0	MuSCs_1	E21	0.43373	663	10.8314	3
GTGACGCTCAAGTAAG-1	goose_21_2	905	691	0	0	0	MuSCs_1	E21	0.439558	691	13.1793	5
GTGACGCTCTAGCCAA-1	goose_21_2	1104	816	0	0	0	MuSCs_1	E21	0.536212	816	12.6837	4
GTGACGCTCTCCTACG-1	goose_21_2	989	743	0	0	0	MuSCs_1	E21	0.480357	743	14.0755	4
GTGAGCCAGTTGTACC-1	goose_21_2	781	605	0	0	0	MuSCs_1	E21	0.379331	605	13.1321	5
GTGAGGAAGCACGATG-1	goose_21_2	1123	799	0	0	0	MuSCs_1	E21	0.545441	799	13.2076	5
GTGAGGAGTAGGCAAC-1	goose_21_2	1005	733	0	0	0	MuSCs_1	E21	0.488128	733	13.2054	5
GTGAGGAGTTCCTAGA-1	goose_21_2	1441	899	0	0	0	MuSCs_1	E21	0.699893	899	13.1278	5
GTGAGTTTCGCTGCGA-1	goose_21_2	1549	999	0	0	0	MuSCs_1	E21	0.752349	999	13.2539	4
GTGATGTAGACGCAGT-1	goose_21_2	1263	856	0	0	0	MuSCs_1	E21	0.613439	856	12.4315	4
GTGCACGAGAAGCTGC-1	goose_21_2	1324	913	0	0	0	MuSCs_1	E21	0.643066	913	12.3764	5
GTGCAGCAGAGCCGAT-1	goose_21_2	970	715	0	0	0	MuSCs_1	E21	0.471129	715	12.6971	4
GTGCAGCAGTTGGGAC-1	goose_21_2	1443	964	0	0	0	MuSCs_1	E21	0.700865	964	13.3859	4
GTGCAGCCAGCATACT-1	goose_21_2	1116	771	2	2	2	MuSCs_1	E21	0.542041	771	12.7194	5
GTGCGTGGTTCCGGTG-1	goose_21_2	1102	811	0	0	0	MuSCs_1	E21	0.535241	811	13.2755	4
GTGCTGGGTAAGGAGA-1	goose_21_2	1427	943	0	0	0	MuSCs_1	E21	0.693093	943	13.2133	4
GTGCTGGGTACAGGTG-1	goose_21_2	921	670	0	0	0	MuSCs_1	E21	0.447329	670	11.4398	3
GTGCTGGTCGTGGCTG-1	goose_21_2	936	682	0	0	0	MuSCs_1	E21	0.454615	682	13.219	5
GTGCTTCCAAACCGGA-1	goose_21_2	1218	844	0	0	0	MuSCs_1	E21	0.591582	844	13.3099	4
GTGCTTCCACCCTTAC-1	goose_21_2	1232	830	2	2	2	MuSCs_1	E21	0.598382	830	12.165	4
GTGGAAGCAGCGATTT-1	goose_21_2	1394	853	2	2	2	MuSCs_1	E21	0.677065	853	13.24	5
GTGGCGTCAGCACCCA-1	goose_21_2	718	534	0	0	0	MuSCs_1	E21	0.348732	534	11.4017	3
GTGGGAACAGGCTTGC-1	goose_21_2	1347	899	2	2	2	MuSCs_1	E21	0.654237	899	12.4111	4
GTGGGAAGTTTCACTT-1	goose_21_2	808	604	0	0	0	MuSCs_1	E21	0.392445	604	11.4556	3
GTGGGAATCTGTGTGA-1	goose_21_2	1136	781	2	2	2	MuSCs_1	E21	0.551755	781	13.607	5
GTGGTTAAGGTACAGC-1	goose_21_2	1271	834	0	0	0	MuSCs_1	E21	0.617324	834	14.9231	5
GTGTCCTCAATGGCCC-1	goose_21_2	769	614	6	6	6	MuSCs_1	E21	0.373503	614	10.822	3
GTGTCCTGTGTCTTAG-1	goose_21_2	834	604	0	0	0	MuSCs_1	E21	0.405073	604	11.4795	3
GTGTGGCCAACTTGCA-1	goose_21_2	935	673	0	0	0	MuSCs_1	E21	0.454129	673	13.6607	5
GTGTTAGCAAGCGAAC-1	goose_21_2	803	596	0	0	0	MuSCs_1	E21	0.390017	596	13.6657	5
GTGTTAGTCAATCGGT-1	goose_21_2	876	639	0	0	0	MuSCs_1	E21	0.425473	639	13.6426	5
GTGTTCCAGGTCACAG-1	goose_21_2	882	658	0	0	0	MuSCs_1	E21	0.428387	658	10.8319	3
GTGTTCCCAACGAGGT-1	goose_21_2	645	502	0	0	0	MuSCs_1	E21	0.313276	502	14.9351	5
GTTACAGGTTACACAC-1	goose_21_2	1143	768	0	0	0	MuSCs_1	E21	0.555155	768	14.3029	5
GTTACAGTCCGGTTCT-1	goose_21_2	1188	854	0	0	0	MuSCs_1	E21	0.577011	854	14.1327	4
GTTACCCCAAGCACCC-1	goose_21_2	737	573	0	0	0	MuSCs_1	E21	0.357961	573	11.3033	3
GTTACGACAGTTCACA-1	goose_21_2	2219	1361	0	0	0	MuSCs_1	E21	1.07777	1361	15.1779	4
GTTAGACCATTCTGTT-1	goose_21_2	1779	1120	0	0	0	MuSCs_1	E21	0.864059	1120	12.7308	5
GTTAGTGAGATGATTG-1	goose_21_2	1721	1110	0	0	0	MuSCs_1	E21	0.835889	1110	14.101	4
GTTAGTGAGGTAACTA-1	goose_21_2	755	580	0	0	0	MuSCs_1	E21	0.366703	580	14.2903	5
GTTATGGTCGGCTATA-1	goose_21_2	1192	851	0	0	0	MuSCs_1	E21	0.578954	851	13.2359	4
GTTCATTAGAGAGGGC-1	goose_21_2	615	501	0	0	0	MuSCs_1	E21	0.298705	501	13.5865	5
GTTCATTCACGGCACT-1	goose_21_2	1773	1084	2	2	2	MuSCs_1	E21	0.861145	1084	12.6977	4
GTTCATTTCTGCTAGA-1	goose_21_2	1242	826	0	0	0	MuSCs_1	E21	0.603239	826	12.6709	4
GTTCCGTAGTCCTGTA-1	goose_21_2	876	647	2	2	2	MuSCs_1	E21	0.425473	647	15.3432	5
GTTCCGTCAGAGTTCT-1	goose_21_2	1189	756	0	0	0	MuSCs_1	E21	0.577497	756	13.2666	5
GTTCCGTTCCCAGGCA-1	goose_21_2	1365	902	0	0	0	MuSCs_1	E21	0.66298	902	12.6727	4
GTTCGCTCAGGCTATT-1	goose_21_2	1142	802	0	0	0	MuSCs_1	E21	0.554669	802	10.806	3
GTTCGCTTCATAGAGA-1	goose_21_2	1278	819	0	0	0	MuSCs_1	E21	0.620724	819	13.1291	5
GTTCGCTTCTACCAGA-1	goose_21_2	955	697	0	0	0	MuSCs_1	E21	0.463843	697	12.4439	4
GTTGCTCCACTGGATT-1	goose_21_2	1236	819	0	0	0	MuSCs_1	E21	0.600325	819	13.2696	5
GTTGCTCCAGAAGCGT-1	goose_21_2	872	600	0	0	0	MuSCs_1	E21	0.42353	600	15.3084	5
GTTGTCCAGGTCCCTG-1	goose_21_2	659	503	0	0	0	MuSCs_1	E21	0.320076	503	10.8039	3
GTTGTCCTCCATGAGT-1	goose_21_2	804	611	0	0	0	MuSCs_1	E21	0.390502	611	13.6568	5
TAACACGCACTACACA-1	goose_21_2	1509	964	2	2	2	MuSCs_1	E21	0.732921	964	13.2908	4
TAACCAGAGATAACGT-1	goose_21_2	1822	1138	0	0	0	MuSCs_1	E21	0.884945	1138	15.1483	4
TAACGACCAGCATACT-1	goose_21_2	2357	1365	0	0	0	MuSCs_1	E21	1.14479	1365	13.7684	4
TAACTTCAGTGAGTTA-1	goose_21_2	652	535	0	0	0	MuSCs_1	E21	0.316676	535	10.7923	3
TAACTTCGTAGCACGA-1	goose_21_2	1288	885	0	0	0	MuSCs_1	E21	0.625581	885	12.7268	5
TAAGCACGTTTACGTG-1	goose_21_2	1184	829	0	0	0	MuSCs_1	E21	0.575068	829	12.7602	5
TAAGCCAAGCGCTTCG-1	goose_21_2	1208	825	0	0	0	MuSCs_1	E21	0.586725	825	13.1305	5
TAAGCCACAATTGCGT-1	goose_21_2	1423	926	0	0	0	MuSCs_1	E21	0.691151	926	13.2045	4
TAAGCGTCAAGAGGCT-1	goose_21_2	977	678	0	0	0	MuSCs_1	E21	0.474529	678	15.3622	5
TAAGCGTGTCCCGGTA-1	goose_21_2	895	667	0	0	0	MuSCs_1	E21	0.434701	667	13.1151	5
TAATCTCAGCCAAGCA-1	goose_21_2	1838	1123	2	2	2	MuSCs_1	E21	0.892716	1123	12.4453	4
TAATCTCGTAGCTAAA-1	goose_21_2	1974	1202	2	2	2	MuSCs_1	E21	0.958771	1202	14.1392	4
TAATTCCCATGAGAAT-1	goose_21_2	1328	923	0	0	0	MuSCs_1	E21	0.645009	923	13.2915	4
TACAGGTTCCCTCGAT-1	goose_21_2	823	590	0	0	0	MuSCs_1	E21	0.399731	590	13.6524	5
TACAGGTTCCGCAAAT-1	goose_21_2	2356	1355	0	0	0	MuSCs_1	E21	1.14431	1355	14.0744	4
TACATTCGTAGTTACC-1	goose_21_2	1698	1089	0	0	0	MuSCs_1	E21	0.824718	1089	14.1316	4
TACCCACCACTGCACG-1	goose_21_2	1218	846	0	0	0	MuSCs_1	E21	0.591582	846	13.6062	5
TACCCGTGTCACTCAA-1	goose_21_2	1029	739	2	2	2	MuSCs_1	E21	0.499785	739	14.2695	5
TACCGAAAGAGAGGTA-1	goose_21_2	849	625	0	0	0	MuSCs_1	E21	0.412359	625	11.4237	3
TACCGAATCGCTAATG-1	goose_21_2	1144	823	0	0	0	MuSCs_1	E21	0.55564	823	12.4191	4
TACCGGGTCCATTCAT-1	goose_21_2	1562	1001	0	0	0	MuSCs_1	E21	0.758663	1001	12.4067	4
TACCGGGTCCCTTGGT-1	goose_21_2	975	725	0	0	0	MuSCs_1	E21	0.473557	725	12.4156	4
TACCTCGTCACCTGGG-1	goose_21_2	1706	1034	0	0	0	MuSCs_1	E21	0.828604	1034	12.7272	5
TACCTCGTCCCTCGTA-1	goose_21_2	1690	1061	0	0	0	MuSCs_1	E21	0.820832	1061	13.0825	5
TACCTGCCAATTGGTC-1	goose_21_2	1332	846	0	0	0	MuSCs_1	E21	0.646952	846	14.0118	5
TACCTGCGTGAATATG-1	goose_21_2	1410	924	0	0	0	MuSCs_1	E21	0.684836	924	12.774	4
TACGCTCAGATACGAT-1	goose_21_2	1053	732	0	0	0	MuSCs_1	E21	0.511442	732	15.3614	5
TACGCTCTCAGGGTAG-1	goose_21_2	858	622	0	0	0	MuSCs_1	E21	0.41673	622	13.5869	5
TACGGGCTCAGAGTGG-1	goose_21_2	929	699	0	0	0	MuSCs_1	E21	0.451215	699	12.3688	5
TACGGTACAACAGAGC-1	goose_21_2	673	520	0	0	0	MuSCs_1	E21	0.326876	520	14.3159	5
TACGTCCTCCTCGCAT-1	goose_21_2	1600	1048	2	2	2	MuSCs_1	E21	0.777119	1048	13.2208	4
TACGTCCTCTGATTCT-1	goose_21_2	1538	1001	0	0	0	MuSCs_1	E21	0.747006	1001	13.139	5
TACTGCCTCTTCGGTC-1	goose_21_2	1144	815	0	0	0	MuSCs_1	E21	0.55564	815	13.2579	5
TACTTACAGTCCCAGC-1	goose_21_2	2049	1211	0	0	0	MuSCs_1	E21	0.995198	1211	13.9967	4
TACTTACTCGGCTCTT-1	goose_21_2	1613	1027	0	0	0	MuSCs_1	E21	0.783433	1027	12.7437	5
TACTTCAAGCTTGTTG-1	goose_21_2	1413	928	0	0	0	MuSCs_1	E21	0.686294	928	13.8941	4
TACTTGTCAATCGTCA-1	goose_21_2	1488	999	0	0	0	MuSCs_1	E21	0.722721	999	15.1652	4
TACTTGTTCCTGGTCT-1	goose_21_2	1215	810	0	0	0	MuSCs_1	E21	0.590125	810	12.4043	4
TAGACCATCCGCTAGG-1	goose_21_2	1602	1048	5	5	5	dividing_MuSCs	E21	0.778091	1048	13.2936	4
TAGACCATCGCCACTT-1	goose_21_2	1928	1153	0	0	0	MuSCs_1	E21	0.936429	1153	13.2453	4
TAGACTGCAATACGCT-1	goose_21_2	1562	986	2	2	2	MuSCs_1	E21	0.758663	986	13.0986	5
TAGACTGTCATCTCTA-1	goose_21_2	1512	968	0	0	0	MuSCs_1	E21	0.734378	968	13.2882	4
TAGAGTCCAGCCTACG-1	goose_21_2	1119	796	0	0	0	MuSCs_1	E21	0.543498	796	13.241	5
TAGATCGCACGTGTGC-1	goose_21_2	1897	1251	0	0	0	MuSCs_1	E21	0.921372	1251	8.360600737	3
TAGCACACATCATCTT-1	goose_21_2	2707	1447	0	0	0	MuSCs_1	E21	1.31479	1447	12.9251	4
TAGGAGGAGTCCTACA-1	goose_21_2	720	558	0	0	0	MuSCs_1	E21	0.349704	558	11.4813	3
TAGGGTTCATGGAACG-1	goose_21_2	770	562	0	0	0	MuSCs_1	E21	0.373989	562	11.4417	3
TATACCTAGCGCCGTT-1	goose_21_2	1218	812	0	0	0	MuSCs_1	E21	0.591582	812	12.1712	4
TATACCTGTGAATGAT-1	goose_21_2	1078	759	0	0	0	MuSCs_1	E21	0.523584	759	10.7676	3
TATATCCCATTCGGGC-1	goose_21_2	1260	841	0	0	0	MuSCs_1	E21	0.611981	841	10.8551	3
TATATCCTCGGTCTAA-1	goose_21_2	955	675	0	0	0	MuSCs_1	E21	0.463843	675	13.2431	5
TATCAGGGTATCTCGA-1	goose_21_2	754	590	0	0	0	MuSCs_1	E21	0.366217	590	13.1693	5
TATCAGGGTTTCCAAG-1	goose_21_2	1243	850	0	0	0	MuSCs_1	E21	0.603725	850	12.3694	5
TATCTGTTCTTGTTAC-1	goose_21_2	873	652	0	0	0	MuSCs_1	E21	0.424016	652	13.1324	5
TATCTTGGTAATTGGA-1	goose_21_2	892	626	0	0	0	MuSCs_1	E21	0.433244	626	10.8238	3
TATTCCACAACAAAGT-1	goose_21_2	1008	712	0	0	0	MuSCs_1	E21	0.489585	712	15.7442	5
TATTCCAGTTCATCTT-1	goose_21_2	759	567	0	0	0	MuSCs_1	E21	0.368646	567	13.1986	5
TATTCCATCCGCTGTT-1	goose_21_2	1019	712	0	0	0	MuSCs_1	E21	0.494928	712	13.6147	5
TATTCCATCGTTCGCT-1	goose_21_2	1824	1168	2	2	2	MuSCs_1	E21	0.885916	1168	14.0014	4
TATTGGGGTGTCATCA-1	goose_21_2	959	732	0	0	0	MuSCs_1	E21	0.465786	732	13.7694	4
TATTTCGCATATAGCC-1	goose_21_2	1689	1032	0	0	0	MuSCs_1	E21	0.820347	1032	12.7347	4
TCAAGACAGATAACGT-1	goose_21_2	909	666	0	0	0	MuSCs_1	E21	0.441501	666	10.746	3
TCAAGACGTGATACCT-1	goose_21_2	1628	1080	0	0	0	MuSCs_1	E21	0.790719	1080	14.1162	4
TCAAGCAAGGTCATCT-1	goose_21_2	1370	924	2	2	2	MuSCs_1	E21	0.665408	924	13.2368	4
TCAAGTGAGCGAGTAC-1	goose_21_2	938	714	0	0	0	MuSCs_1	E21	0.455586	714	12.7025	5
TCAATCTCATCGTGGC-1	goose_21_2	785	599	0	0	0	MuSCs_1	E21	0.381274	599	13.5923	5
TCAATCTTCAAGGCTT-1	goose_21_2	2364	1424	0	0	0	MuSCs_1	E21	1.14819	1424	14.1322	4
TCAATCTTCCCTAGGG-1	goose_21_2	1845	1094	0	0	0	MuSCs_1	E21	0.896116	1094	13.2703	4
TCAATCTTCGAGAGCA-1	goose_21_2	992	737	0	0	0	MuSCs_1	E21	0.481814	737	12.4435	4
TCAATTCCACAAGGTG-1	goose_21_2	1324	899	0	0	0	MuSCs_1	E21	0.643066	899	12.4345	4
TCACATTAGCGAACTG-1	goose_21_2	1769	1122	2	2	2	MuSCs_1	E21	0.859202	1122	13.365	4
TCACTATCAGACACCC-1	goose_21_2	1403	936	0	0	0	MuSCs_1	E21	0.681437	936	13.1141	5
TCACTATTCGTAGCCG-1	goose_21_2	1676	1169	0	0	0	MuSCs_1	E21	0.814033	1169	14.6241	4
TCACTCGTCATGCAGT-1	goose_21_2	1021	710	0	0	0	MuSCs_1	E21	0.495899	710	13.1256	5
TCACTCGTCCTAACAG-1	goose_21_2	1801	1129	0	0	0	MuSCs_1	E21	0.874745	1129	14.0821	4
TCAGCCTTCTACACAG-1	goose_21_2	2050	1130	2	2	2	MuSCs_1	E21	0.995684	1130	12.7043	4
TCAGGGCGTTTACACG-1	goose_21_2	1214	865	0	0	0	MuSCs_1	E21	0.589639	865	12.7189	5
TCAGGTAAGACCCTTA-1	goose_21_2	1656	1048	0	0	0	MuSCs_1	E21	0.804319	1048	11.9217	3
TCAGGTAGTCGCGTCA-1	goose_21_2	1228	813	0	0	0	MuSCs_1	E21	0.596439	813	12.4119	4
TCAGGTATCCCGTTCA-1	goose_21_2	1427	888	0	0	0	MuSCs_1	E21	0.693093	888	13.1782	5
TCAGTCCTCCCATAAG-1	goose_21_2	1761	1063	2	2	2	MuSCs_1	E21	0.855317	1063	12.7441	4
TCAGTGACAGACACCC-1	goose_21_2	1363	906	0	0	0	MuSCs_1	E21	0.662008	906	12.7301	4
TCAGTTTGTCTCCTGT-1	goose_21_2	2353	1358	0	0	0	MuSCs_1	E21	1.14285	1358	13.2077	4
TCATACTAGTGCTAGG-1	goose_21_2	804	606	0	0	0	MuSCs_1	E21	0.390502	606	10.8143	3
TCATACTGTAGGTTTC-1	goose_21_2	1377	877	0	0	0	MuSCs_1	E21	0.668808	877	12.1712	4
TCATATCCACTGCATA-1	goose_21_2	1620	1021	0	0	0	MuSCs_1	E21	0.786833	1021	13.196	4
TCATATCGTGAGTAGC-1	goose_21_2	1510	1022	0	0	0	MuSCs_1	E21	0.733406	1022	13.2547	4
TCATCATCATCATTTC-1	goose_21_2	1992	1169	2	2	2	MuSCs_1	E21	0.967514	1169	12.4061	4
TCATCATCATGGTACT-1	goose_21_2	1336	922	2	2	2	MuSCs_1	E21	0.648895	922	14.0137	4
TCATCATGTAGCTGCC-1	goose_21_2	707	534	0	0	0	MuSCs_1	E21	0.34339	534	14.2816	5
TCATCATGTTCAGGTT-1	goose_21_2	896	653	0	0	0	MuSCs_1	E21	0.435187	653	11.453	3
TCATGAGAGGATGGCT-1	goose_21_2	794	591	0	0	0	MuSCs_1	E21	0.385645	591	11.3901	3
TCATGGAAGGCAATGC-1	goose_21_2	1168	827	0	0	0	MuSCs_1	E21	0.567297	827	14.0894	4
TCATGGACACTCCTGT-1	goose_21_2	1177	818	0	0	0	MuSCs_1	E21	0.571668	818	12.7373	5
TCATGTTTCACCCATC-1	goose_21_2	980	684	0	0	0	MuSCs_1	E21	0.475986	684	13.669	5
TCATTACAGCATTGTC-1	goose_21_2	1875	1170	0	0	0	MuSCs_1	E21	0.910687	1170	14.0083	4
TCATTACGTCGTCGGT-1	goose_21_2	1179	820	0	0	0	MuSCs_1	E21	0.57264	820	12.4353	4
TCATTCAAGTTGCATC-1	goose_21_2	1162	793	0	0	0	MuSCs_1	E21	0.564383	793	12.4168	4
TCATTCAGTGCCCGTA-1	goose_21_2	716	543	0	0	0	MuSCs_1	E21	0.347761	543	14.2693	5
TCATTCAGTTGGCTAT-1	goose_21_2	1058	711	0	0	0	MuSCs_1	E21	0.51387	711	14.2693	5
TCATTGTTCTGTGTGA-1	goose_21_2	1237	867	2	2	2	MuSCs_1	E21	0.60081	867	13.2395	4
TCCACCAAGAGGGTCT-1	goose_21_2	1068	761	0	0	0	MuSCs_1	E21	0.518727	761	11.282	3
TCCACCATCTCTCTAA-1	goose_21_2	1740	1037	0	0	0	MuSCs_1	E21	0.845117	1037	13.2059	4
TCCACGTAGAGGCCAT-1	goose_21_2	931	687	0	0	0	MuSCs_1	E21	0.452186	687	12.1617	4
TCCACGTAGTCAAGCG-1	goose_21_2	1380	903	0	0	0	MuSCs_1	E21	0.670265	903	12.4365	4
TCCACGTGTATGTGTC-1	goose_21_2	1271	837	0	0	0	MuSCs_1	E21	0.617324	837	13.2396	5
TCCAGAAGTGTCCATA-1	goose_21_2	760	555	0	0	0	MuSCs_1	E21	0.369132	555	15.3527	5
TCCAGAATCCTACAAG-1	goose_21_2	1124	774	0	0	0	MuSCs_1	E21	0.545926	774	11.9126	3
TCCATCGCACATGAAA-1	goose_21_2	815	598	0	0	0	MuSCs_1	E21	0.395845	598	13.2201	5
TCCATCGCACATGACT-1	goose_21_2	1534	1010	0	0	0	MuSCs_1	E21	0.745063	1010	14.04	4
TCCCATGGTGTAAATG-1	goose_21_2	945	734	0	0	0	MuSCs_1	E21	0.458986	734	13.1857	5
TCCGAAACATCCCACT-1	goose_21_2	2310	1312	0	0	0	MuSCs_1	E21	1.12197	1312	13.7917	4
TCCGATCAGCCAACCC-1	goose_21_2	1071	721	0	0	0	MuSCs_1	E21	0.520184	721	13.6215	5
TCCGATCGTCCGAAGA-1	goose_21_2	997	722	0	0	0	MuSCs_1	E21	0.484243	722	13.6026	5
TCCGATCTCCATTTAC-1	goose_21_2	1210	827	0	0	0	MuSCs_1	E21	0.587696	827	13.2659	5
TCCGGGAAGACATATG-1	goose_21_2	1223	858	0	0	0	MuSCs_1	E21	0.594011	858	14.0504	4
TCCGGGAGTTTCACTT-1	goose_21_2	856	631	0	0	0	MuSCs_1	E21	0.415759	631	14.28	5
TCCGTGTCAAATTGCC-1	goose_21_2	1116	759	2	2	2	MuSCs_1	E21	0.542041	759	14.3529	5
TCCGTGTCATAGTCGT-1	goose_21_2	852	635	0	0	0	MuSCs_1	E21	0.413816	635	13.5918	5
TCCTCCCAGTCGGGAT-1	goose_21_2	828	618	0	0	0	MuSCs_1	E21	0.402159	618	15.3476	5
TCCTCCCCACAAGCAG-1	goose_21_2	1400	909	0	0	0	MuSCs_1	E21	0.679979	909	14.7392	5
TCCTCCCCACACCTTC-1	goose_21_2	2513	1378	0	0	0	MuSCs_1	E21	1.22056	1378	14.0663	4
TCCTCTTGTGAGGATC-1	goose_21_2	1274	836	0	0	0	MuSCs_1	E21	0.618781	836	15.7515	5
TCCTGCAAGCCTATTG-1	goose_21_2	1556	1035	0	0	0	MuSCs_1	E21	0.755749	1035	14.1602	4
TCCTTTCGTCACTCTC-1	goose_21_2	1109	777	0	0	0	MuSCs_1	E21	0.538641	777	14.0668	4
TCCTTTCGTGCAGGAT-1	goose_21_2	1842	1134	0	0	0	MuSCs_1	E21	0.894659	1134	13.6312	5
TCGAACACAAGAAATC-1	goose_21_2	1476	1000	0	0	0	MuSCs_1	E21	0.716893	1000	13.2618	4
TCGATTTGTTTCGTGA-1	goose_21_2	703	545	0	0	0	MuSCs_1	E21	0.341447	545	13.2493	5
TCGCAGGGTACGGTTT-1	goose_21_2	1006	706	0	0	0	MuSCs_1	E21	0.488614	706	13.6089	5
TCGCAGGGTCGTTGGC-1	goose_21_2	846	614	2	2	2	MuSCs_1	E21	0.410902	614	13.6163	5
TCGCAGGGTTCGGTAT-1	goose_21_2	687	518	0	0	0	MuSCs_1	E21	0.333676	518	14.8967	5
TCGCTCAGTCAGCTTA-1	goose_21_2	1002	713	0	0	0	MuSCs_1	E21	0.486671	713	12.4462	4
TCGCTTGCAAAGCTCT-1	goose_21_2	2401	1444	0	0	0	MuSCs_1	E21	1.16616	1444	14.5692	4
TCGCTTGGTCCAGGTC-1	goose_21_2	668	534	0	0	0	MuSCs_1	E21	0.324447	534	13.1437	5
TCGCTTGGTTAAGTCC-1	goose_21_2	1002	756	0	0	0	MuSCs_1	E21	0.486671	756	13.2112	5
TCGGATAGTACCACGC-1	goose_21_2	1885	1162	2	2	2	MuSCs_1	E21	0.915544	1162	13.9859	4
TCGGGCAGTCACTTCC-1	goose_21_2	1062	745	0	0	0	MuSCs_1	E21	0.515813	745	13.1371	5
TCGGGTGTCATCGCAA-1	goose_21_2	806	609	0	0	0	MuSCs_1	E21	0.391474	609	12.7238	5
TCGTCCAAGCATTGAA-1	goose_21_2	859	667	0	0	0	MuSCs_1	E21	0.417216	667	13.1095	5
TCGTCCAGTCTACAGT-1	goose_21_2	877	667	0	0	0	MuSCs_1	E21	0.425959	667	13.121	5
TCGTCCATCCAAACCA-1	goose_21_2	1862	1183	0	0	0	MuSCs_1	E21	0.904373	1183	13.3685	4
TCTACATCAAAGGATT-1	goose_21_2	2171	1329	2	2	2	MuSCs_1	E21	1.05445	1329	14.6644	4
TCTACATTCCCGTTCA-1	goose_21_2	1237	845	2	2	2	MuSCs_1	E21	0.60081	845	12.7333	4
TCTATACGTGAAGCGT-1	goose_21_2	1299	827	0	0	0	MuSCs_1	E21	0.630924	827	15.0771	5
TCTATACGTGTTGACT-1	goose_21_2	1305	908	2	2	2	MuSCs_1	E21	0.633838	908	13.1354	5
TCTATCAGTGTGAGCA-1	goose_21_2	1312	864	0	0	0	MuSCs_1	E21	0.637238	864	12.1648	4
TCTCACGGTCTCAAGT-1	goose_21_2	932	684	0	0	0	MuSCs_1	E21	0.452672	684	13.2587	5
TCTCAGCTCGTGCACG-1	goose_21_2	999	698	0	0	0	MuSCs_1	E21	0.485214	698	14.004	4
TCTCCGATCCGAGATT-1	goose_21_2	1257	869	0	0	0	MuSCs_1	E21	0.610524	869	11.0098	3
TCTCTGGAGAGAGAAC-1	goose_21_2	970	685	0	0	0	MuSCs_1	E21	0.471129	685	11.4613	3
TCTCTGGAGCGCCGTT-1	goose_21_2	669	510	0	0	0	MuSCs_1	E21	0.324933	510	13.2018	5
TCTGGCTTCATTGAGC-1	goose_21_2	1664	1125	0	0	0	MuSCs_1	E21	0.808204	1125	14.1132	4
TCTTAGTGTAGGAGTC-1	goose_21_2	1082	749	0	0	0	MuSCs_1	E21	0.525527	749	12.5998	5
TCTTAGTGTCTAGTGT-1	goose_21_2	761	560	0	0	0	MuSCs_1	E21	0.369617	560	15.3835	5
TCTTCCTAGCCATCCG-1	goose_21_2	1695	1101	0	0	0	MuSCs_1	E21	0.823261	1101	14.0395	4
TCTTCCTGTAGCGATG-1	goose_21_2	1086	771	0	0	0	MuSCs_1	E21	0.52747	771	14.0275	4
TCTTCCTGTATTCTCT-1	goose_21_2	1577	1052	0	0	0	MuSCs_1	E21	0.765948	1052	14.0291	4
TCTTGCGAGCTGAAGC-1	goose_21_2	1020	756	0	0	0	MuSCs_1	E21	0.495414	756	12.6983	4
TCTTGCGTCGATTCCC-1	goose_21_2	1189	807	0	0	0	MuSCs_1	E21	0.577497	807	14.0118	5
TCTTTGACATTCTTCA-1	goose_21_2	1596	977	0	0	0	MuSCs_1	E21	0.775177	977	11.9498	3
TGAACGTAGGAGCTGT-1	goose_21_2	838	627	0	0	0	MuSCs_1	E21	0.407016	627	14.2951	5
TGAATGCAGATACGAT-1	goose_21_2	1181	789	0	0	0	MuSCs_1	E21	0.573611	789	13.113	5
TGAATGCCAAGGTTGG-1	goose_21_2	847	624	0	0	0	MuSCs_1	E21	0.411388	624	14.0024	5
TGAATGCCAGGGACTA-1	goose_21_2	1225	848	0	0	0	MuSCs_1	E21	0.594982	848	13.6032	5
TGACAGTCAAATTGCC-1	goose_21_2	1729	1086	0	0	0	MuSCs_1	E21	0.839775	1086	11.9052	3
TGACCCTGTGCCGTAC-1	goose_21_2	911	676	0	0	0	MuSCs_1	E21	0.442472	676	11.4225	3
TGACGCGCAAGCACAG-1	goose_21_2	2704	1598	0	0	0	MuSCs_1	E21	1.31333	1598	13.9985	4
TGACTCCTCAAGGCTT-1	goose_21_2	999	703	0	0	0	MuSCs_1	E21	0.485214	703	14.3596	5
TGAGACTCAACGCCCA-1	goose_21_2	1210	816	0	0	0	MuSCs_1	E21	0.587696	816	12.7603	4
TGAGCATAGACTGAGC-1	goose_21_2	742	541	0	0	0	MuSCs_1	E21	0.360389	541	15.3084	5
TGAGCATGTCTCAGAT-1	goose_21_2	771	550	0	0	0	MuSCs_1	E21	0.374474	550	15.287	5
TGAGCATGTGAGTCAG-1	goose_21_2	860	633	0	0	0	MuSCs_1	E21	0.417702	633	9.822211660	3
TGAGCGCTCCCTCATG-1	goose_21_2	932	690	0	0	0	MuSCs_1	E21	0.452672	690	12.1779	4
TGAGGAGAGGCTCTCG-1	goose_21_2	1030	746	0	0	0	MuSCs_1	E21	0.500271	746	13.6252	5
TGAGGAGGTCGCGGTT-1	goose_21_2	1239	887	0	0	0	MuSCs_1	E21	0.601782	887	14.0799	4
TGAGGGAGTATAGGAT-1	goose_21_2	873	641	0	0	0	MuSCs_1	E21	0.424016	641	13.9986	5
TGAGGTTCAATCTCGA-1	goose_21_2	934	693	0	0	0	MuSCs_1	E21	0.453643	693	10.7914	3
TGAGTCACAAACTCGT-1	goose_21_2	1456	896	0	0	0	MuSCs_1	E21	0.707179	896	13.6224	5
TGATCAGGTTTGTTGG-1	goose_21_2	1441	972	0	0	0	MuSCs_1	E21	0.699893	972	14.068	4
TGATCTTTCAAATGCC-1	goose_21_2	1021	732	0	0	0	MuSCs_1	E21	0.495899	732	13.2434	4
TGATGGTAGGCCTAGA-1	goose_21_2	3511	1881	0	0	0	MuSCs_1	E21	1.70529	1881	15.4519	4
TGATGGTTCAACACGT-1	goose_21_2	864	633	0	0	0	MuSCs_1	E21	0.419644	633	13.6249	5
TGATTTCAGCACTAAA-1	goose_21_2	710	545	0	0	0	MuSCs_1	E21	0.344847	545	15.341	5
TGCACGGGTAAGGCCA-1	goose_21_2	1009	714	0	0	0	MuSCs_1	E21	0.490071	714	13.6439	5
TGCACGGGTACGACAG-1	goose_21_2	805	616	0	0	0	MuSCs_1	E21	0.390988	616	10.7313	3
TGCACGGGTACGTGTT-1	goose_21_2	1311	908	0	0	0	MuSCs_1	E21	0.636752	908	13.1339	5
TGCAGATAGAATCCCT-1	goose_21_2	1990	1223	0	0	0	MuSCs_1	E21	0.966542	1223	13.3621	4
TGCAGATCACAAAGTA-1	goose_21_2	822	600	0	0	0	MuSCs_1	E21	0.399245	600	14.3024	5
TGCAGATCACAAGGTG-1	goose_21_2	836	627	2	2	2	MuSCs_1	E21	0.406045	627	13.5844	5
TGCAGATGTACAACGG-1	goose_21_2	825	582	0	0	0	MuSCs_1	E21	0.400702	582	11.4449	3
TGCAGGCTCGCCGAAC-1	goose_21_2	1099	757	0	0	0	MuSCs_1	E21	0.533784	757	12.1544	4
TGCAGTAGTCCTCAGG-1	goose_21_2	1058	717	0	0	0	MuSCs_1	E21	0.51387	717	14.8713	5
TGCATCCTCTAAGGAA-1	goose_21_2	1581	1039	0	0	0	MuSCs_1	E21	0.767891	1039	12.7194	4
TGCATGATCCTAGCCT-1	goose_21_2	1340	918	0	0	0	MuSCs_1	E21	0.650837	918	14.6408	4
TGCATGATCGGTGTAT-1	goose_21_2	1108	806	0	0	0	MuSCs_1	E21	0.538155	806	15.0973	4
TGCCGAGCACACACTA-1	goose_21_2	1641	1049	0	0	0	MuSCs_1	E21	0.797033	1049	12.7482	5
TGCCGAGGTAGTATAG-1	goose_21_2	1423	950	0	0	0	MuSCs_1	E21	0.691151	950	12.76	5
TGCGACGAGGTCTTTG-1	goose_21_2	898	682	0	0	0	MuSCs_1	E21	0.436158	682	12.7278	5
TGCGACGTCTGCAGCG-1	goose_21_2	929	683	0	0	0	MuSCs_1	E21	0.451215	683	12.6976	4
TGCGATAGTGTGTGGA-1	goose_21_2	1234	873	0	0	0	MuSCs_1	E21	0.599353	873	14.042	4
TGCGGCATCTACGCAA-1	goose_21_2	1616	1006	0	0	0	MuSCs_1	E21	0.784891	1006	12.7285	4
TGCGGGTCAGGGAATC-1	goose_21_2	836	611	0	0	0	MuSCs_1	E21	0.406045	611	14.9349	5
TGCTCCAAGGACGGAG-1	goose_21_2	792	600	0	0	0	MuSCs_1	E21	0.384674	600	11.4869	3
TGCTCCAGTACAATAG-1	goose_21_2	1681	1062	0	0	0	MuSCs_1	E21	0.816461	1062	14.0019	4
TGCTCGTTCGCCCAGA-1	goose_21_2	967	724	0	0	0	MuSCs_1	E21	0.469672	724	12.7315	5
TGCTTCGCATCAGCAT-1	goose_21_2	1596	1041	0	0	0	MuSCs_1	E21	0.775177	1041	14.1167	4
TGCTTCGTCAAGCCGC-1	goose_21_2	1597	1089	0	0	0	MuSCs_1	E21	0.775662	1089	13.7962	4
TGCTTGCAGGCTGAAC-1	goose_21_2	1345	923	0	0	0	MuSCs_1	E21	0.653266	923	13.2622	4
TGCTTGCCAACACACT-1	goose_21_2	1952	1216	0	0	0	MuSCs_1	E21	0.948086	1216	15.1447	4
TGCTTGCTCGCATTGA-1	goose_21_2	1065	726	0	0	0	MuSCs_1	E21	0.51727	726	13.6079	5
TGGAACTGTATGTCTG-1	goose_21_2	886	665	0	0	0	MuSCs_1	E21	0.43033	665	13.5905	5
TGGAGGAAGTTTGAGA-1	goose_21_2	1375	957	2	2	2	MuSCs_1	E21	0.667837	957	14.5438	4
TGGAGGAGTCATCGCG-1	goose_21_2	1091	771	0	0	0	MuSCs_1	E21	0.529898	771	12.4437	4
TGGATGTCAGCGAGTA-1	goose_21_2	1188	863	0	0	0	MuSCs_1	E21	0.577011	863	12.7455	5
TGGGAAGAGTGAACAT-1	goose_21_2	915	666	2	2	2	MuSCs_1	E21	0.444415	666	11.4221	3
TGGGAAGGTGGCACTC-1	goose_21_2	1022	723	0	0	0	MuSCs_1	E21	0.496385	723	12.4074	4
TGGGAAGTCCGTGACG-1	goose_21_2	1122	795	2	2	2	MuSCs_1	E21	0.544955	795	14.012	4
TGGGAGACACTTCAGA-1	goose_21_2	751	550	0	0	0	MuSCs_1	E21	0.36476	550	11.4809	3
TGGGATTAGAAGGCTC-1	goose_21_2	1187	818	0	0	0	MuSCs_1	E21	0.576525	818	12.4826	4
TGGGATTAGCGCCTCA-1	goose_21_2	1005	725	0	0	0	MuSCs_1	E21	0.488128	725	13.6085	5
TGGGATTCACGAAGAC-1	goose_21_2	1202	872	0	0	0	MuSCs_1	E21	0.583811	872	13.2767	4
TGGGCGTCAACACACT-1	goose_21_2	834	606	0	0	0	MuSCs_1	E21	0.405073	606	15.3138	5
TGGGCTGAGCCTCTCT-1	goose_21_2	935	677	0	0	0	MuSCs_1	E21	0.454129	677	12.4779	4
TGGGCTGCAAGTATAG-1	goose_21_2	842	609	0	0	0	MuSCs_1	E21	0.408959	609	11.4095	3
TGGGCTGCAGTAGAAT-1	goose_21_2	979	734	2	2	2	MuSCs_1	E21	0.4755	734	13.2259	4
TGGGCTGGTACCGTGC-1	goose_21_2	1489	957	0	0	0	MuSCs_1	E21	0.723207	957	12.4456	4
TGGGTTACACCCAACG-1	goose_21_2	1270	850	0	0	0	MuSCs_1	E21	0.616838	850	14.3766	5
TGGGTTACACTTGTGA-1	goose_21_2	797	608	0	0	0	MuSCs_1	E21	0.387103	608	11.4555	3
TGGTAGTCAGTGCGCT-1	goose_21_2	864	682	0	0	0	MuSCs_1	E21	0.419644	682	14.3125	5
TGGTAGTGTATAGGGC-1	goose_21_2	1192	764	0	0	0	MuSCs_1	E21	0.578954	764	14.3159	5
TGGTAGTGTTACGTAC-1	goose_21_2	961	667	0	0	0	MuSCs_1	E21	0.466757	667	16.0845	5
TGGTGATCACGGGCTT-1	goose_21_2	921	677	0	0	0	MuSCs_1	E21	0.447329	677	12.7868	5
TGTAAGCTCGAGATAA-1	goose_21_2	1629	1081	0	0	0	MuSCs_1	E21	0.791205	1081	13.2574	4
TGTACAGAGGTAAAGG-1	goose_21_2	1044	724	0	0	0	MuSCs_1	E21	0.50707	724	12.1477	4
TGTACAGTCCGAGATT-1	goose_21_2	853	636	0	0	0	MuSCs_1	E21	0.414302	636	15.3195	5
TGTAGACTCAGTGATC-1	goose_21_2	722	559	0	0	0	MuSCs_1	E21	0.350675	559	13.6128	5
TGTCCACCAGGTGACA-1	goose_21_2	1696	1076	0	0	0	MuSCs_1	E21	0.823747	1076	12.6906	4
TGTCCTGAGAAGCTCG-1	goose_21_2	735	559	0	0	0	MuSCs_1	E21	0.356989	559	11.4944	3
TGTCCTGAGAGATCGC-1	goose_21_2	1097	756	2	2	2	MuSCs_1	E21	0.532812	756	14.7117	5
TGTCCTGAGCGCCATC-1	goose_21_2	1233	893	0	0	0	MuSCs_1	E21	0.598868	893	10.8318	3
TGTCCTGTCTCATTGT-1	goose_21_2	728	551	0	0	0	MuSCs_1	E21	0.353589	551	13.5888	5
TGTGGCGCATAGAATG-1	goose_21_2	1282	904	0	0	0	MuSCs_1	E21	0.622667	904	13.3391	4
TGTGGCGTCAAGAAAC-1	goose_21_2	1318	900	0	0	0	MuSCs_1	E21	0.640152	900	12.4049	4
TGTGTGAGTAGTGCGA-1	goose_21_2	1254	868	0	0	0	MuSCs_1	E21	0.609067	868	12.7588	5
TGTTCATCACGTGTGC-1	goose_21_2	1123	794	0	0	0	MuSCs_1	E21	0.545441	794	13.1338	5
TGTTTGTAGCTGACAG-1	goose_21_2	1023	778	0	0	0	MuSCs_1	E21	0.496871	778	12.4293	4
TGTTTGTGTATACAGA-1	goose_21_2	847	614	0	0	0	MuSCs_1	E21	0.411388	614	14.3179	5
TGTTTGTTCCTTATAC-1	goose_21_2	801	621	0	0	0	MuSCs_1	E21	0.389045	621	13.2379	5
TTAATCCAGACGCATG-1	goose_21_2	980	688	2	2	2	MuSCs_1	E21	0.475986	688	13.6613	5
TTACAGGCAGGCGTTC-1	goose_21_2	791	581	0	0	0	MuSCs_1	E21	0.384188	581	13.126	5
TTACAGGCATGATAGA-1	goose_21_2	788	586	0	0	0	MuSCs_1	E21	0.382731	586	15.3157	5
TTACAGGGTTTCGTTT-1	goose_21_2	1119	776	2	2	2	MuSCs_1	E21	0.543498	776	13.6654	5
TTACCATTCTCATTTG-1	goose_21_2	1931	1231	0	0	0	MuSCs_1	E21	0.937886	1231	14.8484	4
TTACGCCGTACTCGTA-1	goose_21_2	1171	784	0	0	0	MuSCs_1	E21	0.568754	784	13.2399	5
TTACGTTCAGCAGGAT-1	goose_21_2	2648	1549	0	0	0	MuSCs_1	E21	1.28613	1549	14.6362	4
TTACGTTCATAACTCG-1	goose_21_2	1791	1093	0	0	0	MuSCs_1	E21	0.869888	1093	14.1235	4
TTAGGCAGTCATTCCC-1	goose_21_2	777	580	0	0	0	MuSCs_1	E21	0.377389	580	12.448	4
TTAGGGTCAGAGAAAG-1	goose_21_2	998	758	0	0	0	MuSCs_1	E21	0.484728	758	13.2186	5
TTAGGGTTCACAGTGT-1	goose_21_2	1026	723	0	0	0	MuSCs_1	E21	0.498328	723	11.3534	3
TTAGTCTCAACTTCTT-1	goose_21_2	1052	712	0	0	0	MuSCs_1	E21	0.510956	712	15.3065	5
TTAGTCTGTTAAGTCC-1	goose_21_2	1846	1127	2	2	2	MuSCs_1	E21	0.896601	1127	14.5917	4
TTATTGCCACGAAGAC-1	goose_21_2	1383	890	0	0	0	MuSCs_1	E21	0.671723	890	13.2405	5
TTCACCGCAGCTCATA-1	goose_21_2	878	649	0	0	0	MuSCs_1	E21	0.426444	649	13.1335	5
TTCACCGGTTTCACTT-1	goose_21_2	1639	970	2	2	2	MuSCs_1	E21	0.796062	970	12.7578	5
TTCACCGTCCCGAAAT-1	goose_21_2	1395	866	2	2	2	MuSCs_1	E21	0.677551	866	11.8896	3
TTCACCGTCTGTCGCT-1	goose_21_2	938	676	0	0	0	MuSCs_1	E21	0.455586	676	13.61	5
TTCACGCCATATGAAG-1	goose_21_2	1406	928	2	2	2	MuSCs_1	E21	0.682894	928	13.2562	4
TTCACGCGTGCGTCGT-1	goose_21_2	807	576	0	0	0	MuSCs_1	E21	0.39196	576	15.7716	5
TTCAGGAAGGGCTGAT-1	goose_21_2	1110	779	2	2	2	MuSCs_1	E21	0.539126	779	14.3317	5
TTCATGTAGCGGCTCT-1	goose_21_2	695	529	0	0	0	MuSCs_1	E21	0.337561	529	15.754	5
TTCATGTCAGAAACCG-1	goose_21_2	1586	1011	2	2	2	MuSCs_1	E21	0.77032	1011	13.2128	4
TTCATGTGTATCGAGG-1	goose_21_2	1530	1030	0	0	0	MuSCs_1	E21	0.74312	1030	14.0097	4
TTCCAATGTGCCGAAA-1	goose_21_2	1238	852	0	0	0	MuSCs_1	E21	0.601296	852	12.4531	4
TTCCACGCAAATGAGT-1	goose_21_2	1067	743	0	0	0	MuSCs_1	E21	0.518241	743	13.1223	5
TTCCGGTGTCTTGAGT-1	goose_21_2	1694	1119	0	0	0	MuSCs_1	E21	0.822775	1119	14.6774	4
TTCCGGTTCTTTCCAA-1	goose_21_2	1625	1039	0	0	0	MuSCs_1	E21	0.789262	1039	12.3455	5
TTCCGTGGTATGGTTC-1	goose_21_2	920	671	0	0	0	MuSCs_1	E21	0.446844	671	11.4468	3
TTCCGTGTCTAAGGAA-1	goose_21_2	847	617	0	0	0	MuSCs_1	E21	0.411388	617	12.773	5
TTCCGTGTCTAGTTCT-1	goose_21_2	1299	884	0	0	0	MuSCs_1	E21	0.630924	884	12.4071	4
TTCCTAAAGTTACGGG-1	goose_21_2	1408	951	0	0	0	MuSCs_1	E21	0.683865	951	12.4736	4
TTCCTAATCACAAGGG-1	goose_21_2	845	619	0	0	0	MuSCs_1	E21	0.410416	619	12.6126	5
TTCCTCTCACAGAAGC-1	goose_21_2	1062	745	0	0	0	MuSCs_1	E21	0.515813	745	15.7431	5
TTCCTCTGTCAACGCC-1	goose_21_2	1428	931	2	2	2	MuSCs_1	E21	0.693579	931	14.0353	4
TTCGATTCATGACTTG-1	goose_21_2	1151	799	0	0	0	MuSCs_1	E21	0.55904	799	12.413	4
TTCGATTTCCACACAA-1	goose_21_2	1060	734	0	0	0	MuSCs_1	E21	0.514841	734	13.2178	5
TTCGGTCTCGTCGCTT-1	goose_21_2	1108	715	0	0	0	MuSCs_1	E21	0.538155	715	12.4177	4
TTCTCTCAGAGTTGCG-1	goose_21_2	1098	746	0	0	0	MuSCs_1	E21	0.533298	746	14.3555	5
TTCTCTCTCTGGGAGA-1	goose_21_2	1691	1092	0	0	0	MuSCs_1	E21	0.821318	1092	12.759	4
TTCTTCCCACTCAAGT-1	goose_21_2	2040	1254	0	0	0	MuSCs_1	E21	0.990827	1254	14.5658	4
TTCTTCCCATGGGATG-1	goose_21_2	1259	861	2	2	2	MuSCs_1	E21	0.611496	861	12.6821	4
TTCTTGACAGTGGTGA-1	goose_21_2	1012	718	0	0	0	MuSCs_1	E21	0.491528	718	14.8844	5
TTCTTGAGTTACTCAG-1	goose_21_2	1898	1198	2	2	2	MuSCs_1	E21	0.921858	1198	14.1277	4
TTGAGTGCATTGGGAG-1	goose_21_2	905	659	0	0	0	MuSCs_1	E21	0.439558	659	10.7812	3
TTGCATTAGATCGACG-1	goose_21_2	915	675	0	0	0	MuSCs_1	E21	0.444415	675	11.4151	3
TTGCATTGTGCAGGAT-1	goose_21_2	1340	907	0	0	0	MuSCs_1	E21	0.650837	907	11.013	3
TTGCCTGAGCAACAGC-1	goose_21_2	1552	1033	2	2	2	MuSCs_1	E21	0.753806	1033	13.2598	4
TTGCGTCTCGTTCTGC-1	goose_21_2	1093	803	0	0	0	MuSCs_1	E21	0.53087	803	13.1467	5
TTGCTGCCACATTACG-1	goose_21_2	1121	786	0	0	0	MuSCs_1	E21	0.544469	786	13.1425	5
TTGCTGCCATTCAGGT-1	goose_21_2	855	626	0	0	0	MuSCs_1	E21	0.415273	626	11.4813	3
TTGCTGCTCTACCCAC-1	goose_21_2	1681	1066	0	0	0	MuSCs_1	E21	0.816461	1066	13.3584	4
TTGGATGTCGGCTGGT-1	goose_21_2	1352	913	0	0	0	MuSCs_1	E21	0.656666	913	12.6831	4
TTGGGCGTCACCGGGT-1	goose_21_2	1102	780	0	0	0	MuSCs_1	E21	0.535241	780	13.2558	5
TTGGGTAAGCACCGAA-1	goose_21_2	1014	722	0	0	0	MuSCs_1	E21	0.492499	722	12.1644	4
TTGTGGATCACCCTTG-1	goose_21_2	756	572	0	0	0	MuSCs_1	E21	0.367189	572	13.2542	5
TTGTTCAAGCTGACAG-1	goose_21_2	1020	743	2	2	2	MuSCs_1	E21	0.495414	743	13.1397	5
TTGTTGTAGCAACTTC-1	goose_21_2	1566	1075	0	0	0	MuSCs_1	E21	0.760606	1075	14.6072	4
TTTACTGTCTCTTGCG-1	goose_21_2	1680	1064	0	0	0	MuSCs_1	E21	0.815975	1064	13.3748	4
TTTAGTCAGCTGAAGC-1	goose_21_2	987	730	0	0	0	MuSCs_1	E21	0.479386	730	11.3031	3
TTTATGCAGCTAGCCC-1	goose_21_2	1019	783	0	0	0	MuSCs_1	E21	0.494928	783	12.7343	5
TTTCAGTCACCTGCGA-1	goose_21_2	1314	897	0	0	0	MuSCs_1	E21	0.638209	897	13.0932	5
TTTCAGTTCGTGTCAA-1	goose_21_2	833	620	0	0	0	MuSCs_1	E21	0.404588	620	13.2113	5
TTTCATGAGAACAGGA-1	goose_21_2	1463	962	2	2	2	MuSCs_1	E21	0.710579	962	12.4475	4
TTTCCTCGTACGATGG-1	goose_21_2	825	620	0	0	0	MuSCs_1	E21	0.400702	620	11.4148	3
TTTCCTCGTCGAGCTC-1	goose_21_2	991	695	0	0	0	MuSCs_1	E21	0.481328	695	13.1344	5
TTTGACTGTGAACCGA-1	goose_21_2	1342	917	2	2	2	MuSCs_1	E21	0.651809	917	13.1959	4
TTTGACTGTGCTATTG-1	goose_21_2	948	657	0	0	0	MuSCs_1	E21	0.460443	657	12.4599	4
TTTGATCTCTTAGCTT-1	goose_21_2	1240	794	0	0	0	MuSCs_1	E21	0.602267	794	11.4276	3
TTTGGTTAGGTTTACC-1	goose_21_2	1080	741	0	0	0	MuSCs_1	E21	0.524555	741	12.437	4
TTTGGTTCAAACCGGA-1	goose_21_2	2014	1191	2	2	2	MuSCs_1	E21	0.978199	1191	12.769	4
TTTGTTGAGCCTGAAG-1	goose_21_2	819	608	0	0	0	MuSCs_1	E21	0.397788	608	10.7572	3
TTTGTTGCACTAGTAC-1	goose_21_2	1672	1074	2	2	2	MuSCs_1	E21	0.81209	1074	14.5798	4
TTTGTTGTCGTACCTC-1	goose_21_2	1638	1017	0	0	0	MuSCs_1	E21	0.795576	1017	13.2674	4
AAACGAACAGTTAAAG-2	goose_21_1	1322	869	0	0	0	MuSCs_1	E21	0.642095	869	13.6806	5
AAACGAATCACACGAT-2	goose_21_1	1358	879	0	0	0	MuSCs_1	E21	0.65958	879	13.6836	5
AAACGAATCGGATAAA-2	goose_21_1	1013	740	0	0	0	MuSCs_1	E21	0.492014	740	11.4345	3
AAACGCTGTCCTTGTC-2	goose_21_1	1964	1101	2	2	2	MuSCs_1	E21	0.953914	1101	14.7202	5
AAACGCTGTCGTCAGC-2	goose_21_1	1463	992	0	0	0	MuSCs_1	E21	0.710579	992	14.0022	4
AAACGCTTCCATACTT-2	goose_21_1	1762	1070	2	2	2	MuSCs_1	E21	0.855803	1070	13.1076	5
AAACGCTTCGCCTCTA-2	goose_21_1	2257	1364	0	0	0	MuSCs_1	E21	1.09622	1364	13.3841	4
AAAGAACAGGTCTGGA-2	goose_21_1	1027	712	0	0	0	MuSCs_1	E21	0.498814	712	10.788	3
AAAGAACGTCGTATGT-2	goose_21_1	1347	919	2	2	2	MuSCs_1	E21	0.654237	919	12.7655	5
AAAGAACGTTCCGTTC-2	goose_21_1	1849	1121	0	0	0	MuSCs_1	E21	0.898058	1121	13.2033	4
AAAGAACTCGGTCGGT-2	goose_21_1	1272	846	0	0	0	MuSCs_1	E21	0.61781	846	10.8323	3
AAAGGATAGGAAACGA-2	goose_21_1	1347	904	0	0	0	MuSCs_1	E21	0.654237	904	13.6549	5
AAAGGATCAGCTGTAT-2	goose_21_1	2021	1153	0	0	0	MuSCs_1	E21	0.981599	1153	12.6309	5
AAAGGATTCGAATGCT-2	goose_21_1	1360	821	0	0	0	MuSCs_1	E21	0.660551	821	15.3319	5
AAAGGGCCAATGACCT-2	goose_21_1	2892	1661	0	0	0	MuSCs_1	E21	1.40464	1661	13.9051	4
AAAGGGCCATGAATAG-2	goose_21_1	1233	851	0	0	0	MuSCs_1	E21	0.598868	851	12.1468	4
AAAGTCCAGACGAAGA-2	goose_21_1	1065	748	0	0	0	MuSCs_1	E21	0.51727	748	11.4033	3
AAAGTCCAGCCGTAAG-2	goose_21_1	2262	1244	0	0	0	MuSCs_1	E21	1.09865	1244	14.3642	5
AAAGTCCGTGCCGGTT-2	goose_21_1	1039	736	2	2	2	MuSCs_1	E21	0.504642	736	12.6678	4
AAAGTGACAGGTCAAG-2	goose_21_1	913	656	0	0	0	MuSCs_1	E21	0.443444	656	14.3301	5
AAAGTGACAGTAGAAT-2	goose_21_1	1565	967	0	0	0	MuSCs_1	E21	0.76012	967	13.2291	5
AAAGTGAGTATTCTCT-2	goose_21_1	1509	1004	0	0	0	MuSCs_1	E21	0.732921	1004	12.7153	4
AAATGGATCTGGACCG-2	goose_21_1	1142	819	0	0	0	MuSCs_1	E21	0.554669	819	12.4704	4
AACAAAGCAGGTGGAT-2	goose_21_1	899	659	0	0	0	MuSCs_1	E21	0.436644	659	15.2653	5
AACAAAGGTATCATGC-2	goose_21_1	851	665	0	0	0	MuSCs_1	E21	0.41333	665	13.2127	5
AACAAAGGTCTACGTA-2	goose_21_1	1413	911	2	2	2	MuSCs_1	E21	0.686294	911	13.6329	5
AACAAAGTCCGTTTCG-2	goose_21_1	1205	804	0	0	0	MuSCs_1	E21	0.585268	804	14.29	5
AACAACCAGGTAGCCA-2	goose_21_1	1426	914	2	2	2	MuSCs_1	E21	0.692608	914	15.408	5
AACAACCAGTCCTGTA-2	goose_21_1	941	651	0	0	0	MuSCs_1	E21	0.457043	651	15.3514	5
AACAACCTCGAACCTA-2	goose_21_1	1721	1091	0	0	0	MuSCs_1	E21	0.835889	1091	13.2019	4
AACAAGATCAACTACG-2	goose_21_1	1311	807	2	2	2	MuSCs_1	E21	0.636752	807	13.2519	5
AACACACTCCGAGTGC-2	goose_21_1	1463	953	0	0	0	MuSCs_1	E21	0.710579	953	12.4347	4
AACAGGGAGTAGAGTT-2	goose_21_1	1633	1104	0	0	0	MuSCs_1	E21	0.793147	1104	14.6282	4
AACAGGGCAAGTTGGG-2	goose_21_1	978	721	0	0	0	MuSCs_1	E21	0.475014	721	13.5983	5
AACAGGGGTCTGTTAG-2	goose_21_1	1238	796	0	0	0	MuSCs_1	E21	0.601296	796	15.3729	5
AACAGGGTCACAGTGT-2	goose_21_1	1544	1025	0	0	0	MuSCs_1	E21	0.74992	1025	14.0015	4
AACAGGGTCAGCTGAT-2	goose_21_1	1084	782	0	0	0	MuSCs_1	E21	0.526498	782	13.1529	5
AACCAACAGGCTCTAT-2	goose_21_1	2300	1276	0	0	0	MuSCs_1	E21	1.11711	1276	12.721	4
AACCAACAGTCATACC-2	goose_21_1	2717	1503	0	0	0	MuSCs_1	E21	1.31965	1503	14.581	4
AACCAACCAGTAGTGG-2	goose_21_1	1483	970	0	0	0	MuSCs_1	E21	0.720293	970	12.1626	4
AACCACACATTCGATG-2	goose_21_1	1645	997	0	0	0	MuSCs_1	E21	0.798976	997	17.1635	5
AACCCAAAGCGATGGT-2	goose_21_1	1762	1070	0	0	0	MuSCs_1	E21	0.855803	1070	15.316	5
AACCCAACATAGCTGT-2	goose_21_1	2009	1115	0	0	0	MuSCs_1	E21	0.97577	1115	12.6623	4
AACCTGATCGTGCGAC-2	goose_21_1	1370	857	2	2	2	MuSCs_1	E21	0.665408	857	14.7184	5
AACGGGATCTGCGATA-2	goose_21_1	860	621	0	0	0	MuSCs_1	E21	0.417702	621	15.3322	5
AACTTCTCAGTGGGTA-2	goose_21_1	1647	1062	0	0	0	MuSCs_1	E21	0.799947	1062	13.3038	4
AACTTCTCATGAGAAT-2	goose_21_1	3022	1578	2	2	2	MuSCs_1	E21	1.46778	1578	12.759	4
AAGACAAAGACTCTTG-2	goose_21_1	2434	1414	0	0	0	MuSCs_1	E21	1.18219	1414	13.2044	4
AAGATAGCAAGGCAAC-2	goose_21_1	1834	1168	0	0	0	MuSCs_1	E21	0.890773	1168	14.0292	4
AAGCATCGTGTGTGGA-2	goose_21_1	739	573	0	0	0	MuSCs_1	E21	0.358932	573	13.6629	5
AAGCGAGCACGGTGCT-2	goose_21_1	1722	1043	6	6	6	MuSCs_1	E21	0.836375	1043	10.8688	3
AAGCGAGTCTGCGTCT-2	goose_21_1	832	648	0	0	0	MuSCs_1	E21	0.404102	648	13.2322	5
AAGCGTTAGTACGAGC-2	goose_21_1	1626	1029	0	0	0	MuSCs_1	E21	0.789748	1029	13.2286	5
AAGGAATAGGTTTGAA-2	goose_21_1	825	600	0	0	0	MuSCs_1	E21	0.400702	600	11.4347	3
AAGGAATGTGATTCAC-2	goose_21_1	2285	1357	0	0	0	MuSCs_1	E21	1.10982	1357	15.1369	4
AAGGTAACAGGAATAT-2	goose_21_1	3501	1868	2	2	2	MuSCs_1	E21	1.70043	1868	14.9257	4
AAGGTAATCTTCGCTG-2	goose_21_1	1663	1077	0	0	0	MuSCs_1	E21	0.807718	1077	12.4453	4
AAGTACCGTTTACACG-2	goose_21_1	1144	831	0	0	0	MuSCs_1	E21	0.55564	831	13.126	5
AAGTCGTAGACGACTG-2	goose_21_1	990	726	0	0	0	MuSCs_1	E21	0.480843	726	11.4981	3
AAGTCGTCAATGGCAG-2	goose_21_1	1070	715	0	0	0	MuSCs_1	E21	0.519698	715	15.2708	5
AAGTGAACAGTGGCTC-2	goose_21_1	1396	932	0	0	0	MuSCs_1	E21	0.678037	932	15.3402	5
AAGTGAAGTTGGACCC-2	goose_21_1	989	694	0	0	0	MuSCs_1	E21	0.480357	694	16.4504	5
AAGTGAATCTGTCCCA-2	goose_21_1	1882	1156	0	0	0	MuSCs_1	E21	0.914087	1156	12.4053	5
AATAGAGCATGCAGGA-2	goose_21_1	1428	1017	0	0	0	MuSCs_1	E21	0.693579	1017	14.5547	4
AATAGAGCATTCCTAT-2	goose_21_1	2306	1302	0	0	0	MuSCs_1	E21	1.12002	1302	12.7556	4
AATCACGCAACGAGGT-2	goose_21_1	1424	859	0	0	0	MuSCs_1	E21	0.691636	859	15.4269	5
AATCACGGTCGGAACA-2	goose_21_1	977	712	0	0	0	MuSCs_1	E21	0.474529	712	13.1906	5
AATCGACTCAAGTAAG-2	goose_21_1	744	571	0	0	0	MuSCs_1	E21	0.36136	571	14.9248	5
AATCGTGTCCAGTGCG-2	goose_21_1	803	541	0	0	0	MuSCs_1	E21	0.390017	541	15.7444	5
AATGAAGGTACCTTCC-2	goose_21_1	2826	1393	0	0	0	MuSCs_1	E21	1.37259	1393	13.2601	4
AATGAAGTCCGAGTGC-2	goose_21_1	1176	798	0	0	0	MuSCs_1	E21	0.571183	798	15.3158	5
AATGACCTCCACGGAC-2	goose_21_1	1457	933	0	0	0	MuSCs_1	E21	0.707664	933	13.6234	5
AATGCCACATCCTTGC-2	goose_21_1	1749	1093	0	0	0	MuSCs_1	E21	0.849489	1093	12.385	5
AATGCCAGTCGGTACC-2	goose_21_1	1065	738	0	0	0	MuSCs_1	E21	0.51727	738	15.0744	5
AATGCCATCAAGCTGT-2	goose_21_1	1391	881	0	0	0	MuSCs_1	E21	0.675608	881	14.7209	5
AATGGAAAGCACTTTG-2	goose_21_1	1543	985	2	2	2	MuSCs_1	E21	0.749434	985	12.438	4
AATGGCTCAGTAACAA-2	goose_21_1	2145	1224	2	2	2	MuSCs_1	E21	1.04183	1224	13.2316	4
AATGGCTTCGTGCAGC-2	goose_21_1	1258	876	0	0	0	MuSCs_1	E21	0.61101	876	13.1575	5
AATTCCTCACGACGCT-2	goose_21_1	2474	1388	2	2	2	MuSCs_1	E21	1.20162	1388	15.6901	4
AATTCCTTCGGACCAC-2	goose_21_1	1259	828	0	0	0	MuSCs_1	E21	0.611496	828	14.0118	5
ACAAAGAAGCGCTGAA-2	goose_21_1	1194	835	0	0	0	MuSCs_1	E21	0.579925	835	12.1668	4
ACAACCACAATGCAAA-2	goose_21_1	1709	1077	2	2	2	MuSCs_1	E21	0.830061	1077	13.2633	4
ACAACCAGTCGTGCCA-2	goose_21_1	1454	950	0	0	0	MuSCs_1	E21	0.706207	950	13.1938	4
ACAACCAGTGCATTAC-2	goose_21_1	1872	1082	0	0	0	MuSCs_1	E21	0.90923	1082	13.1681	5
ACAAGCTAGGATGCGT-2	goose_21_1	963	666	0	0	0	MuSCs_1	E21	0.467729	666	14.3193	5
ACAAGCTGTCAGTTTG-2	goose_21_1	1991	1123	0	0	0	MuSCs_1	E21	0.967028	1123	13.6158	5
ACAAGCTGTGGCTGCT-2	goose_21_1	1973	1219	0	0	0	MuSCs_1	E21	0.958285	1219	12.722	5
ACAAGCTTCACTCTTA-2	goose_21_1	2330	1324	0	0	0	MuSCs_1	E21	1.13168	1324	12.6669	4
ACAAGCTTCGCAAGAG-2	goose_21_1	1245	805	0	0	0	MuSCs_1	E21	0.604696	805	13.6468	5
ACACAGTAGCAGCACA-2	goose_21_1	1153	769	0	0	0	MuSCs_1	E21	0.560012	769	12.7221	4
ACACAGTGTGTTTGCA-2	goose_21_1	1143	747	0	0	0	MuSCs_1	E21	0.555155	747	15.7469	5
ACACAGTTCGACATAC-2	goose_21_1	1632	1022	0	0	0	MuSCs_1	E21	0.792662	1022	14.3595	5
ACACCAAAGATTAGTG-2	goose_21_1	1597	979	2	2	2	MuSCs_1	E21	0.775662	979	13.2473	5
ACACGCGAGTATTAGG-2	goose_21_1	1710	1119	0	0	0	MuSCs_1	E21	0.830546	1119	14.0205	4
ACACGCGGTCGAGCTC-2	goose_21_1	846	618	0	0	0	MuSCs_1	E21	0.410902	618	15.3278	5
ACACTGAAGACCTCCG-2	goose_21_1	1557	931	0	0	0	MuSCs_1	E21	0.756234	931	13.1399	5
ACACTGACACCAGTTA-2	goose_21_1	1701	1077	0	0	0	MuSCs_1	E21	0.826175	1077	12.7041	5
ACACTGAGTTACCCAA-2	goose_21_1	1216	864	2	2	2	MuSCs_1	E21	0.590611	864	14.0126	5
ACACTGATCCTCTAAT-2	goose_21_1	1771	1067	0	0	0	MuSCs_1	E21	0.860174	1067	12.7362	4
ACAGAAAGTGTGTTTG-2	goose_21_1	1531	954	0	0	0	MuSCs_1	E21	0.743606	954	13.6213	5
ACAGCCGCAGCAGATG-2	goose_21_1	1329	898	0	0	0	MuSCs_1	E21	0.645495	898	12.7209	5
ACAGCCGGTCCACATA-2	goose_21_1	2025	1282	0	0	0	MuSCs_1	E21	0.983542	1282	13.2585	4
ACAGGGACAAACCGGA-2	goose_21_1	1305	864	0	0	0	MuSCs_1	E21	0.633838	864	14.7294	5
ACAGGGACACGACGAA-2	goose_21_1	1346	885	0	0	0	MuSCs_1	E21	0.653752	885	13.238	5
ACATCCCCAGGTGAGT-2	goose_21_1	1211	879	0	0	0	MuSCs_1	E21	0.588182	879	13.2461	4
ACATCGAAGATGAAGG-2	goose_21_1	803	557	0	0	0	MuSCs_1	E21	0.390017	557	14.3218	5
ACATCGAAGGTCACCC-2	goose_21_1	3194	1753	2	2	2	MuSCs_1	E21	1.55132	1753	14.6085	4
ACATTTCGTTCTCGCT-2	goose_21_1	2868	1504	0	0	0	MuSCs_1	E21	1.39299	1504	13.2184	4
ACCAAACAGTCATGAA-2	goose_21_1	1178	845	0	0	0	MuSCs_1	E21	0.572154	845	13.2617	4
ACCAAACGTATGAAGT-2	goose_21_1	1238	805	0	0	0	MuSCs_1	E21	0.601296	805	15.3245	5
ACCAACACAAGAGTGC-2	goose_21_1	1891	1142	0	0	0	MuSCs_1	E21	0.918458	1142	13.9891	4
ACCAACACACGAGAAC-2	goose_21_1	2363	1261	0	0	0	MuSCs_1	E21	1.14771	1261	14.7188	5
ACCAACACAGATAAAC-2	goose_21_1	2309	1335	0	0	0	MuSCs_1	E21	1.12148	1335	14.0581	4
ACCAACATCGCTATTT-2	goose_21_1	1519	954	0	0	0	MuSCs_1	E21	0.737778	954	14.8973	5
ACCATTTGTTCGGTAT-2	goose_21_1	1470	888	0	0	0	MuSCs_1	E21	0.713978	888	14.0201	5
ACCATTTTCTACGGGC-2	goose_21_1	1181	856	0	0	0	MuSCs_1	E21	0.573611	856	12.7329	5
ACCCAAAGTGAAAGTT-2	goose_21_1	1118	791	0	0	0	MuSCs_1	E21	0.543012	791	13.6704	5
ACCCTCAGTATACCCA-2	goose_21_1	1151	757	0	0	0	MuSCs_1	E21	0.55904	757	15.414	5
ACCTACCCACAACATC-2	goose_21_1	4291	2133	0	0	0	MuSCs_1	E21	2.08414	2133	14.6197	4
ACCTACCGTGTATTCG-2	goose_21_1	1229	815	2	2	2	MuSCs_1	E21	0.596925	815	11.3729	3
ACCTACCTCGTGGACC-2	goose_21_1	1642	1003	0	0	0	MuSCs_1	E21	0.797519	1003	12.4941	4
ACCTGAACATGGCTAT-2	goose_21_1	1553	929	2	2	2	MuSCs_1	E21	0.754291	929	14.3394	5
ACCTGAAGTCACGTGC-2	goose_21_1	1163	784	2	2	2	MuSCs_1	E21	0.564869	784	12.4228	4
ACCTGAAGTGCATGTT-2	goose_21_1	1806	1095	2	2	2	MuSCs_1	E21	0.877173	1095	12.9439	4
ACCTGAATCACCACAA-2	goose_21_1	2588	1418	0	0	0	MuSCs_1	E21	1.25699	1418	13.3021	4
ACCTGTCGTTGGGAAC-2	goose_21_1	1588	964	0	0	0	MuSCs_1	E21	0.771291	964	12.4697	4
ACGATCACATGGGCAA-2	goose_21_1	1444	952	0	0	0	MuSCs_1	E21	0.70135	952	11.4109	3
ACGATGTCACAACGTT-2	goose_21_1	1800	1153	0	0	0	MuSCs_1	E21	0.874259	1153	13.274	4
ACGATGTCAGCGTATT-2	goose_21_1	1984	1121	2	2	2	MuSCs_1	E21	0.963628	1121	14.034	5
ACGGAAGCAGACCTAT-2	goose_21_1	1422	920	0	0	0	MuSCs_1	E21	0.690665	920	12.4491	4
ACGGGTCAGTCTACCA-2	goose_21_1	1362	905	0	0	0	MuSCs_1	E21	0.661523	905	11.9029	3
ACGGGTCTCCTGTAGA-2	goose_21_1	1112	797	2	2	2	MuSCs_1	E21	0.540098	797	14.3826	5
ACGGTTAGTCCGGATC-2	goose_21_1	1905	1076	0	0	0	MuSCs_1	E21	0.925258	1076	14.3118	5
ACGGTTATCAAGGTGG-2	goose_21_1	895	648	0	0	0	MuSCs_1	E21	0.434701	648	15.3778	5
ACGTAACCATGAGATA-2	goose_21_1	1488	1006	0	0	0	MuSCs_1	E21	0.722721	1006	14.0572	4
ACGTACAAGATGGTCG-2	goose_21_1	2080	1368	0	0	0	MuSCs_1	E21	1.01026	1368	18.7107	4
ACGTACAAGTTGTCAC-2	goose_21_1	1569	1016	0	0	0	MuSCs_1	E21	0.762063	1016	13.3048	4
ACGTACAGTATTGGCT-2	goose_21_1	1452	958	0	0	0	MuSCs_1	E21	0.705236	958	13.6182	5
ACGTACAGTTCCTAGA-2	goose_21_1	1375	891	0	0	0	MuSCs_1	E21	0.667837	891	13.6131	5
ACGTAGTCATAGGTAA-2	goose_21_1	1420	919	0	0	0	MuSCs_1	E21	0.689693	919	12.4124	4
ACGTCCTAGACAGTCG-2	goose_21_1	1321	841	0	0	0	MuSCs_1	E21	0.641609	841	14.0266	5
ACGTCCTCAACCGCTG-2	goose_21_1	1421	932	2	2	2	MuSCs_1	E21	0.690179	932	12.6757	4
ACGTCCTCATAGACTC-2	goose_21_1	1137	782	0	0	0	MuSCs_1	E21	0.55224	782	12.4261	4
ACGTTCCAGCTTGTTG-2	goose_21_1	1344	928	0	0	0	MuSCs_1	E21	0.65278	928	12.769	5
ACTACGATCAAACGAA-2	goose_21_1	1648	1012	0	0	0	MuSCs_1	E21	0.800433	1012	12.4062	4
ACTATCTGTAATACCC-2	goose_21_1	898	693	0	0	0	MuSCs_1	E21	0.436158	693	15.3201	5
ACTATTCAGCTCAGAG-2	goose_21_1	2630	1379	0	0	0	MuSCs_1	E21	1.27739	1379	13.2829	4
ACTATTCTCATCGCTC-2	goose_21_1	1834	1101	0	0	0	MuSCs_1	E21	0.890773	1101	12.4055	4
ACTATTCTCCTTCTTC-2	goose_21_1	3581	1804	0	0	0	MuSCs_1	E21	1.73929	1804	13.2677	4
ACTCCCACAGATAAAC-2	goose_21_1	2874	1547	0	0	0	MuSCs_1	E21	1.3959	1547	14.1493	4
ACTCCCAGTCCAGCGT-2	goose_21_1	1466	911	0	0	0	MuSCs_1	E21	0.712036	911	15.3449	5
ACTCCCAGTGACCGAA-2	goose_21_1	1101	713	0	0	0	MuSCs_1	E21	0.534755	713	15.2937	5
ACTCTCGAGGGCTTCC-2	goose_21_1	1426	946	0	0	0	MuSCs_1	E21	0.692608	946	12.4155	4
ACTCTCGCACCGTACG-2	goose_21_1	1486	914	2	2	2	MuSCs_1	E21	0.72175	914	17.8386	5
ACTGATGGTACGTGAG-2	goose_21_1	1200	820	0	0	0	MuSCs_1	E21	0.582839	820	15.3033	5
ACTGATGGTCTACTGA-2	goose_21_1	2476	1382	0	0	0	MuSCs_1	E21	1.20259	1382	12.433	4
ACTGATGGTTAAGGGC-2	goose_21_1	992	722	0	0	0	MuSCs_1	E21	0.481814	722	15.3245	5
ACTGCAAAGAAGTCAT-2	goose_21_1	1269	783	0	0	0	MuSCs_1	E21	0.616353	783	15.4255	5
ACTGTCCTCGCTTAAG-2	goose_21_1	1697	1042	0	0	0	MuSCs_1	E21	0.824232	1042	12.454	4
ACTGTGATCCTCGATC-2	goose_21_1	1407	871	0	0	0	MuSCs_1	E21	0.683379	871	14.2738	5
ACTTAGGCAATTGCTG-2	goose_21_1	1948	1184	0	0	0	MuSCs_1	E21	0.946143	1184	13.7348	4
ACTTAGGTCGACGCTG-2	goose_21_1	1545	935	0	0	0	MuSCs_1	E21	0.750406	935	15.38	5
ACTTCCGTCTGAGAGG-2	goose_21_1	1353	886	0	0	0	MuSCs_1	E21	0.657151	886	15.4129	5
ACTTCGCAGCCTAGGA-2	goose_21_1	1703	1007	0	0	0	MuSCs_1	E21	0.827146	1007	12.4627	4
ACTTCGCGTCACTCAA-2	goose_21_1	2037	1221	0	0	0	MuSCs_1	E21	0.98937	1221	14.0396	4
ACTTTCAAGAGCTGAC-2	goose_21_1	1157	809	0	0	0	MuSCs_1	E21	0.561954	809	12.3639	5
ACTTTCACAGACTCTA-2	goose_21_1	2350	1420	0	0	0	MuSCs_1	E21	1.14139	1420	15.9439	4
ACTTTCACATGAGGGT-2	goose_21_1	1406	911	0	0	0	MuSCs_1	E21	0.682894	911	14.3566	5
ACTTTCATCGTGGGTC-2	goose_21_1	1394	928	0	0	0	MuSCs_1	E21	0.677065	928	12.1695	4
AGAAATGAGCTGACTT-2	goose_21_1	1319	862	0	0	0	MuSCs_1	E21	0.640638	862	15.0868	5
AGAAATGTCACGGTCG-2	goose_21_1	1185	820	0	0	0	MuSCs_1	E21	0.575554	820	13.1828	5
AGAAATGTCTTACGTT-2	goose_21_1	1954	1188	0	0	0	MuSCs_1	E21	0.949057	1188	12.6671	4
AGAACAAAGGATACCG-2	goose_21_1	1496	914	0	0	0	MuSCs_1	E21	0.726607	914	15.3957	5
AGAACAATCAATCCGA-2	goose_21_1	1335	846	0	0	0	MuSCs_1	E21	0.648409	846	14.921	5
AGAACCTCAGAGGCAT-2	goose_21_1	1276	859	0	0	0	MuSCs_1	E21	0.619753	859	13.6635	5
AGAAGCGGTATTTCGG-2	goose_21_1	1303	843	0	0	0	MuSCs_1	E21	0.632866	843	13.6239	5
AGAAGCGGTGCGGCTT-2	goose_21_1	1159	779	0	0	0	MuSCs_1	E21	0.562926	779	12.9487	4
AGAAGTACATCTTAGG-2	goose_21_1	1036	730	0	0	0	MuSCs_1	E21	0.503185	730	13.206	5
AGAAGTATCAAGAGTA-2	goose_21_1	1243	867	0	0	0	MuSCs_1	E21	0.603725	867	12.1482	4
AGACACTAGAGCATAT-2	goose_21_1	2013	1147	0	0	0	MuSCs_1	E21	0.977713	1147	12.1551	4
AGACACTAGGATACGC-2	goose_21_1	1820	1108	0	0	0	MuSCs_1	E21	0.883973	1108	14.299	5
AGACACTGTACTCGCG-2	goose_21_1	1905	1171	0	0	0	MuSCs_1	E21	0.925258	1171	13.2868	4
AGACCATGTCCGGTCA-2	goose_21_1	1689	971	0	0	0	MuSCs_1	E21	0.820347	971	15.3743	5
AGACCATGTTGCGGAA-2	goose_21_1	2354	1336	0	0	0	MuSCs_1	E21	1.14334	1336	12.8188	4
AGACCCGCAGGACAGT-2	goose_21_1	1704	1026	0	0	0	MuSCs_1	E21	0.827632	1026	14.355	5
AGACTCAGTGGAGGTT-2	goose_21_1	959	650	2	2	2	MuSCs_1	E21	0.465786	650	16.7779	5
AGAGAGCAGATTTGCC-2	goose_21_1	1876	1095	0	0	0	MuSCs_1	E21	0.911172	1095	13.2833	4
AGAGCCCAGGGTTGCA-2	goose_21_1	805	580	0	0	0	MuSCs_1	E21	0.390988	580	15.3132	5
AGATCCAAGCCATATC-2	goose_21_1	1652	1020	0	0	0	MuSCs_1	E21	0.802376	1020	12.4244	4
AGATCGTCAAGTAGTA-2	goose_21_1	1751	964	0	0	0	MuSCs_1	E21	0.85046	964	16.1274	5
AGATGAAGTGTCCGGT-2	goose_21_1	1265	856	0	0	0	MuSCs_1	E21	0.61441	856	15.4327	5
AGCATCAAGTCTGTAC-2	goose_21_1	1734	990	0	0	0	MuSCs_1	E21	0.842203	990	14.715	5
AGCATCACAGAGTTCT-2	goose_21_1	1195	801	0	0	0	MuSCs_1	E21	0.580411	801	13.2555	5
AGCATCAGTGCTCTTC-2	goose_21_1	1609	1006	0	0	0	MuSCs_1	E21	0.781491	1006	12.1626	4
AGCCAATGTATACCTG-2	goose_21_1	1375	854	0	0	0	MuSCs_1	E21	0.667837	854	15.4179	5
AGCCACGCAGGTGTGA-2	goose_21_1	1240	834	0	0	0	MuSCs_1	E21	0.602267	834	12.1679	4
AGCCACGTCCATCTGC-2	goose_21_1	1490	970	0	0	0	MuSCs_1	E21	0.723692	970	12.4373	4
AGCCAGCGTGCCTGCA-2	goose_21_1	1245	786	0	0	0	MuSCs_1	E21	0.604696	786	15.3329	5
AGCCAGCGTGGACTAG-2	goose_21_1	1087	743	0	0	0	MuSCs_1	E21	0.527955	743	15.3212	5
AGCGCCAAGTCGAAGC-2	goose_21_1	1645	1027	0	0	0	MuSCs_1	E21	0.798976	1027	12.3807	5
AGCGCCATCCGACAGC-2	goose_21_1	1857	1087	0	0	0	MuSCs_1	E21	0.901944	1087	13.6345	5
AGCGTATGTAGAGATT-2	goose_21_1	796	608	0	0	0	MuSCs_1	E21	0.386617	608	14.2733	5
AGCTACAAGTAGTCAA-2	goose_21_1	2030	1267	0	0	0	MuSCs_1	E21	0.98597	1267	14.1128	4
AGCTCAACATAACCCA-2	goose_21_1	1558	1012	0	0	0	MuSCs_1	E21	0.75672	1012	13.2957	4
AGCTCAACATACAGGG-2	goose_21_1	991	718	0	0	0	MuSCs_1	E21	0.481328	718	13.6155	5
AGCTCAAGTAAGTCAA-2	goose_21_1	1058	739	0	0	0	MuSCs_1	E21	0.51387	739	15.3125	5
AGCTCAAGTGGGATTG-2	goose_21_1	1292	844	0	0	0	MuSCs_1	E21	0.627524	844	16.0995	5
AGCTTCCCATAGATGA-2	goose_21_1	832	629	0	0	0	MuSCs_1	E21	0.404102	629	10.8011	3
AGCTTCCTCGTAACCA-2	goose_21_1	1214	845	0	0	0	MuSCs_1	E21	0.589639	845	15.3588	5
AGGAAATAGACGTCCC-2	goose_21_1	1699	1025	0	0	0	MuSCs_1	E21	0.825204	1025	12.4328	4
AGGACGAGTCATCGGC-2	goose_21_1	2127	1215	0	0	0	MuSCs_1	E21	1.03308	1215	14.3762	5
AGGACGAGTCCATACA-2	goose_21_1	1864	1048	0	0	0	MuSCs_1	E21	0.905344	1048	14.3643	5
AGGACGAGTTTCACTT-2	goose_21_1	1328	884	0	0	0	MuSCs_1	E21	0.645009	884	13.984	4
AGGACGATCCGCAACG-2	goose_21_1	1312	920	0	0	0	MuSCs_1	E21	0.637238	920	12.8149	4
AGGACTTAGAATCTAG-2	goose_21_1	1376	875	0	0	0	MuSCs_1	E21	0.668323	875	10.8489	3
AGGACTTAGAGGACTC-2	goose_21_1	1544	942	0	0	0	MuSCs_1	E21	0.74992	942	14.2829	5
AGGACTTCAGCGGATA-2	goose_21_1	1294	855	0	0	0	MuSCs_1	E21	0.628495	855	10.7784	3
AGGAGGTTCTAGTGAC-2	goose_21_1	1363	870	0	0	0	MuSCs_1	E21	0.662008	870	12.4274	4
AGGATAATCCGTGGTG-2	goose_21_1	1552	990	0	0	0	MuSCs_1	E21	0.753806	990	12.4122	4
AGGATCTCACTTGACA-2	goose_21_1	1864	1114	0	0	0	MuSCs_1	E21	0.905344	1114	13.1203	5
AGGATCTGTAAGTTGA-2	goose_21_1	1945	1187	0	0	0	MuSCs_1	E21	0.944686	1187	14.0056	4
AGGCATTAGGCGTCCT-2	goose_21_1	1371	882	0	0	0	MuSCs_1	E21	0.665894	882	14.3244	5
AGGCATTGTAGAGATT-2	goose_21_1	914	655	0	0	0	MuSCs_1	E21	0.443929	655	14.3364	5
AGGCATTGTATCGAGG-2	goose_21_1	1233	804	2	2	2	MuSCs_1	E21	0.598868	804	17.1534	5
AGGCATTTCTAAGCGT-2	goose_21_1	1672	1019	0	0	0	MuSCs_1	E21	0.81209	1019	12.6641	4
AGGCCACTCACGGGAA-2	goose_21_1	1842	1133	0	0	0	MuSCs_1	E21	0.894659	1133	12.4367	4
AGGCTGCGTGCGAGTA-2	goose_21_1	1423	909	0	0	0	MuSCs_1	E21	0.691151	909	13.618	5
AGGGAGTAGACCACGA-2	goose_21_1	1662	974	0	0	0	MuSCs_1	E21	0.807233	974	14.0084	5
AGGGAGTGTCTTGTCC-2	goose_21_1	1190	782	0	0	0	MuSCs_1	E21	0.577982	782	14.0152	5
AGGGCCTAGGCATCAG-2	goose_21_1	1934	1105	0	0	0	MuSCs_1	E21	0.939343	1105	15.4246	5
AGGGCCTGTGGACCAA-2	goose_21_1	1808	1119	0	0	0	MuSCs_1	E21	0.878145	1119	14.006	4
AGGGTCCTCTTTCTAG-2	goose_21_1	1243	888	0	0	0	MuSCs_1	E21	0.603725	888	13.2277	4
AGGGTGACAGATACCT-2	goose_21_1	988	683	0	0	0	MuSCs_1	E21	0.479871	683	14.2741	5
AGGGTGAGTCCCGCAA-2	goose_21_1	1661	1028	2	2	2	MuSCs_1	E21	0.806747	1028	14.3883	5
AGGTAGGAGTTCATCG-2	goose_21_1	914	640	0	0	0	MuSCs_1	E21	0.443929	640	11.4421	3
AGGTAGGGTAGACGGT-2	goose_21_1	1022	726	0	0	0	MuSCs_1	E21	0.496385	726	11.4213	3
AGGTCATTCACAAGGG-2	goose_21_1	1439	974	0	0	0	MuSCs_1	E21	0.698922	974	14.1527	4
AGGTTGTAGCGCTGAA-2	goose_21_1	1257	864	0	0	0	MuSCs_1	E21	0.610524	864	13.1493	5
AGTACCACAGATGCGA-2	goose_21_1	1614	1012	0	0	0	MuSCs_1	E21	0.783919	1012	14.038	5
AGTACCATCCGACAGC-2	goose_21_1	1747	1115	2	2	2	MuSCs_1	E21	0.848517	1115	13.2011	4
AGTAGCTGTTCGGTCG-2	goose_21_1	1493	950	2	2	2	MuSCs_1	E21	0.72515	950	13.6549	5
AGTAGTCCACTACCGG-2	goose_21_1	2535	1485	0	0	0	MuSCs_1	E21	1.23125	1485	13.295	4
AGTAGTCCACTGAGGA-2	goose_21_1	1763	1142	2	2	2	MuSCs_1	E21	0.856288	1142	12.7142	5
AGTCAACGTATTAAGG-2	goose_21_1	1250	844	0	0	0	MuSCs_1	E21	0.607124	844	14.2893	5
AGTCACAAGCTGTGCC-2	goose_21_1	2421	1382	0	0	0	MuSCs_1	E21	1.17588	1382	13.9717	4
AGTCACACAGCTATAC-2	goose_21_1	2058	1184	0	0	0	MuSCs_1	E21	0.99957	1184	12.4558	4
AGTCACAGTACAGAAT-2	goose_21_1	1066	760	0	0	0	MuSCs_1	E21	0.517756	760	14.318	5
AGTCATGTCTCTTAAC-2	goose_21_1	2155	1283	0	0	0	MuSCs_1	E21	1.04668	1283	12.6803	4
AGTCTCCTCAAATGAG-2	goose_21_1	1577	982	0	0	0	MuSCs_1	E21	0.765948	982	14.3803	5
AGTGACTAGCCATTCA-2	goose_21_1	1541	937	2	2	2	MuSCs_1	E21	0.748463	937	13.6733	5
AGTGACTCAAGAGTTA-2	goose_21_1	1446	898	0	0	0	MuSCs_1	E21	0.702322	898	13.5983	5
AGTGACTCACAGCGCT-2	goose_21_1	1414	904	0	0	0	MuSCs_1	E21	0.686779	904	13.2333	5
AGTGACTTCATCGCCT-2	goose_21_1	1472	934	0	0	0	MuSCs_1	E21	0.71495	934	14.3721	5
AGTGATCTCACGATAC-2	goose_21_1	1755	1114	0	0	0	MuSCs_1	E21	0.852403	1114	12.6735	4
AGTGCCGCACCTGCGA-2	goose_21_1	1078	760	0	0	0	MuSCs_1	E21	0.523584	760	15.3771	5
AGTGTTGAGGTAGCCA-2	goose_21_1	1159	797	0	0	0	MuSCs_1	E21	0.562926	797	13.6517	5
AGTTAGCAGCACCGAA-2	goose_21_1	2179	1268	2	2	2	MuSCs_1	E21	1.05834	1268	12.4222	4
AGTTAGCCACTGGCCA-2	goose_21_1	1856	1116	0	0	0	MuSCs_1	E21	0.901458	1116	13.1137	5
AGTTAGCGTCCAAATC-2	goose_21_1	1535	933	2	2	2	MuSCs_1	E21	0.745549	933	16.4497	5
AGTTAGCGTGCTCGTG-2	goose_21_1	884	651	0	0	0	MuSCs_1	E21	0.429358	651	15.3384	5
AGTTAGCTCACTCCGT-2	goose_21_1	1261	852	0	0	0	MuSCs_1	E21	0.612467	852	12.4677	4
AGTTAGCTCCCTCGAT-2	goose_21_1	2089	1216	0	0	0	MuSCs_1	E21	1.01463	1216	13.2033	4
AGTTAGCTCGCGTTTC-2	goose_21_1	896	614	0	0	0	MuSCs_1	E21	0.435187	614	15.406	5
AGTTCGAAGTGTTCCA-2	goose_21_1	1526	995	0	0	0	MuSCs_1	E21	0.741178	995	12.1735	4
AGTTCGACAAATGATG-2	goose_21_1	1363	863	0	0	0	MuSCs_1	E21	0.662008	863	14.2811	5
AGTTCGACACTACAGT-2	goose_21_1	1546	922	2	2	2	MuSCs_1	E21	0.750892	922	15.7506	5
ATACCTTAGTCATAGA-2	goose_21_1	1505	1017	0	0	0	MuSCs_1	E21	0.730978	1017	13.2576	4
ATACCTTCAACACGTT-2	goose_21_1	1080	747	0	0	0	MuSCs_1	E21	0.524555	747	13.2588	5
ATACCTTTCGAGGCAA-2	goose_21_1	1628	912	0	0	0	MuSCs_1	E21	0.790719	912	14.0222	5
ATACCTTTCTAAACGC-2	goose_21_1	2310	1320	2	2	2	MuSCs_1	E21	1.12197	1320	13.1429	5
ATAGACCAGTCTTGGT-2	goose_21_1	2250	1263	0	0	0	MuSCs_1	E21	1.09282	1263	12.7734	4
ATAGACCCACTTGGGC-2	goose_21_1	1276	845	0	0	0	MuSCs_1	E21	0.619753	845	10.8253	3
ATAGAGATCACTGCTC-2	goose_21_1	1123	761	0	0	0	MuSCs_1	E21	0.545441	761	12.4156	4
ATAGAGATCATCTGTT-2	goose_21_1	1874	1042	0	0	0	MuSCs_1	E21	0.910201	1042	15.7829	5
ATAGGCTGTCCCTAAA-2	goose_21_1	1192	773	2	2	2	MuSCs_1	E21	0.578954	773	11.4369	3
ATATCCTAGGTACATA-2	goose_21_1	1265	841	0	0	0	MuSCs_1	E21	0.61441	841	15.3897	5
ATATCCTGTCGAACGA-2	goose_21_1	1502	912	0	0	0	MuSCs_1	E21	0.729521	912	15.3716	5
ATATCCTTCCGATCTC-2	goose_21_1	1110	758	0	0	0	MuSCs_1	E21	0.539126	758	15.321	5
ATCACAGCACGGTAGA-2	goose_21_1	1305	897	0	0	0	MuSCs_1	E21	0.633838	897	12.1743	4
ATCACAGCATGACGAG-2	goose_21_1	1505	1010	0	0	0	MuSCs_1	E21	0.730978	1010	12.7326	5
ATCACAGGTGACCGAA-2	goose_21_1	1869	1188	0	0	0	MuSCs_1	E21	0.907772	1188	14.6078	4
ATCACAGTCACAAGAA-2	goose_21_1	1008	744	0	0	0	MuSCs_1	E21	0.489585	744	15.3465	5
ATCACAGTCCCTCATG-2	goose_21_1	1966	1071	0	0	0	MuSCs_1	E21	0.954885	1071	16.8069	5
ATCACGAAGGCCTAGA-2	goose_21_1	1014	714	0	0	0	MuSCs_1	E21	0.492499	714	13.6656	5
ATCAGGTAGATCGCCC-2	goose_21_1	641	513	0	0	0	MuSCs_1	E21	0.311333	513	15.3125	5
ATCAGGTAGTCATCCA-2	goose_21_1	2155	1207	0	0	0	MuSCs_1	E21	1.04668	1207	12.7028	4
ATCAGGTCATTCACCC-2	goose_21_1	2524	1417	0	0	0	MuSCs_1	E21	1.22591	1417	12.7059	4
ATCATTCCACGCACCA-2	goose_21_1	2228	1174	2	2	2	MuSCs_1	E21	1.08214	1174	14.0259	5
ATCATTCCACGGAAGT-2	goose_21_1	846	609	0	0	0	MuSCs_1	E21	0.410902	609	15.3375	5
ATCATTCGTATGACAA-2	goose_21_1	2177	1261	0	0	0	MuSCs_1	E21	1.05737	1261	13.773	4
ATCCACCAGAGCATTA-2	goose_21_1	1246	868	0	0	0	MuSCs_1	E21	0.605182	868	12.6891	4
ATCCATTCAGAACGCA-2	goose_21_1	1688	1112	2	2	2	MuSCs_1	E21	0.819861	1112	13.6015	5
ATCCATTTCACGGGAA-2	goose_21_1	1984	1127	0	0	0	MuSCs_1	E21	0.963628	1127	12.1469	4
ATCCCTGAGATGAACT-2	goose_21_1	1377	918	0	0	0	MuSCs_1	E21	0.668808	918	13.6804	5
ATCCGTCGTCTTACAG-2	goose_21_1	2028	1220	0	0	0	MuSCs_1	E21	0.984999	1220	13.2196	4
ATCGCCTAGAGTCAAT-2	goose_21_1	1113	776	0	0	0	MuSCs_1	E21	0.540584	776	14.2718	5
ATCGCCTTCAAAGACA-2	goose_21_1	1988	1146	0	0	0	MuSCs_1	E21	0.965571	1146	12.4729	4
ATCGGATAGAGGGCGA-2	goose_21_1	1396	889	2	2	2	MuSCs_1	E21	0.678037	889	15.3473	5
ATCGGATTCACCCTTG-2	goose_21_1	1723	1072	0	0	0	MuSCs_1	E21	0.83686	1072	12.4195	4
ATCGGCGCAAGCAGGT-2	goose_21_1	1343	869	0	0	0	MuSCs_1	E21	0.652294	869	15.3622	5
ATCGGCGGTGCTCCGA-2	goose_21_1	891	665	0	0	0	MuSCs_1	E21	0.432758	665	15.3591	5
ATCGGCGGTTAGTCGT-2	goose_21_1	1128	774	0	0	0	MuSCs_1	E21	0.547869	774	15.3736	5
ATCGTAGCAACCGCTG-2	goose_21_1	1602	1014	0	0	0	MuSCs_1	E21	0.778091	1014	13.2118	4
ATCGTAGTCTAACGGT-2	goose_21_1	2036	1147	0	0	0	MuSCs_1	E21	0.988884	1147	14.3593	5
ATCGTCCAGCAGCCCT-2	goose_21_1	1866	1127	0	0	0	MuSCs_1	E21	0.906315	1127	12.7029	4
ATCGTCCAGGAACGTC-2	goose_21_1	1375	908	0	0	0	MuSCs_1	E21	0.667837	908	14.3893	5
ATCGTGACAATCGCGC-2	goose_21_1	991	684	0	0	0	MuSCs_1	E21	0.481328	684	13.1618	5
ATCGTGAGTATGTCCA-2	goose_21_1	1305	850	2	2	2	MuSCs_1	E21	0.633838	850	11.3837	3
ATCTCTAAGATTCGAA-2	goose_21_1	1163	780	2	2	2	MuSCs_1	E21	0.564869	780	13.6256	5
ATCTCTATCATGGCCG-2	goose_21_1	1156	766	0	0	0	MuSCs_1	E21	0.561469	766	15.2848	5
ATCTTCACATGGCCAC-2	goose_21_1	2328	1318	0	0	0	MuSCs_1	E21	1.13071	1318	14.5874	4
ATGAAAGTCTTCGGAA-2	goose_21_1	1131	785	0	0	0	MuSCs_1	E21	0.549326	785	14.3768	5
ATGACCACAGTTGTTG-2	goose_21_1	1801	1143	0	0	0	MuSCs_1	E21	0.874745	1143	12.6908	4
ATGACCAGTTCTCTAT-2	goose_21_1	1661	1116	0	0	0	MuSCs_1	E21	0.806747	1116	14.0589	4
ATGACCATCGTCTCAC-2	goose_21_1	2933	1590	0	0	0	MuSCs_1	E21	1.42456	1590	12.8172	4
ATGCATGGTGTCGATT-2	goose_21_1	1667	1030	0	0	0	MuSCs_1	E21	0.809661	1030	13.126	5
ATGCATGTCGCATGAT-2	goose_21_1	1222	809	0	0	0	MuSCs_1	E21	0.593525	809	13.6712	5
ATGGAGGAGTGTGTTC-2	goose_21_1	1765	1110	0	0	0	MuSCs_1	E21	0.85726	1110	13.3259	4
ATGGATCCAGCATGCC-2	goose_21_1	1604	1080	2	2	2	MuSCs_1	E21	0.779062	1080	14.5812	4
ATGGATCCATCACCAA-2	goose_21_1	2955	1317	0	0	0	MuSCs_1	E21	1.43524	1317	15.3758	5
ATGGATCGTATCGTTG-2	goose_21_1	1238	867	0	0	0	MuSCs_1	E21	0.601296	867	12.3713	5
ATGGGAGTCATGGTAC-2	goose_21_1	1089	757	0	0	0	MuSCs_1	E21	0.528927	757	13.19	5
ATGGGTTAGTTTCTTC-2	goose_21_1	1747	1068	0	0	0	MuSCs_1	E21	0.848517	1068	13.6665	5
ATGGGTTGTGAGGCAT-2	goose_21_1	769	584	0	0	0	MuSCs_1	E21	0.373503	584	16.4505	5
ATGGTTGCACTGCGTG-2	goose_21_1	1100	786	0	0	0	MuSCs_1	E21	0.534269	786	12.4746	4
ATGGTTGCATGGCTGC-2	goose_21_1	1805	1052	0	0	0	MuSCs_1	E21	0.876688	1052	12.4537	4
ATGTCTTTCATAGCAC-2	goose_21_1	5011	2371	0	0	0	MuSCs_1	E21	2.43384	2371	15.096	4
ATTACCTCAGCGTTTA-2	goose_21_1	1289	858	0	0	0	MuSCs_1	E21	0.626067	858	13.205	4
ATTACCTGTATCTCGA-2	goose_21_1	2003	1255	0	0	0	MuSCs_1	E21	0.972856	1255	15.1105	4
ATTACTCAGCCGCACT-2	goose_21_1	1757	1072	0	0	0	MuSCs_1	E21	0.853374	1072	13.2558	4
ATTACTCTCTCAGGCG-2	goose_21_1	2019	1191	2	2	2	MuSCs_1	E21	0.980627	1191	13.2417	4
ATTATCCAGAAGTCCG-2	goose_21_1	1335	846	0	0	0	MuSCs_1	E21	0.648409	846	15.7651	5
ATTCACTGTCCACAGC-2	goose_21_1	2410	1278	2	2	2	MuSCs_1	E21	1.17054	1278	13.6683	5
ATTCAGGGTGGGATTG-2	goose_21_1	1241	856	2	2	2	MuSCs_1	E21	0.602753	856	13.6382	5
ATTCATCAGCTGACAG-2	goose_21_1	1715	1046	0	0	0	MuSCs_1	E21	0.832975	1046	12.7574	5
ATTCATCAGTAAATGC-2	goose_21_1	1136	793	0	0	0	MuSCs_1	E21	0.551755	793	13.6762	5
ATTCATCCAGTCGCTG-2	goose_21_1	1488	972	0	0	0	MuSCs_1	E21	0.722721	972	12.5917	5
ATTCATCTCTTCGACC-2	goose_21_1	3403	1782	0	0	0	MuSCs_1	E21	1.65284	1782	14.5898	4
ATTCCATGTACCTTCC-2	goose_21_1	2192	1301	0	0	0	MuSCs_1	E21	1.06465	1301	12.6757	4
ATTCCCGCACATGTTG-2	goose_21_1	2724	1542	0	0	0	MuSCs_1	E21	1.32305	1542	14.6321	4
ATTCCCGTCGTTCCCA-2	goose_21_1	1411	901	0	0	0	MuSCs_1	E21	0.685322	901	11.4707	3
ATTCGTTAGGGAGTTC-2	goose_21_1	1890	1136	0	0	0	MuSCs_1	E21	0.917972	1136	13.2089	4
ATTCGTTCAGTGTGGA-2	goose_21_1	963	671	0	0	0	MuSCs_1	E21	0.467729	671	13.667	5
ATTCGTTGTGCATGAG-2	goose_21_1	1167	808	0	0	0	MuSCs_1	E21	0.566811	808	14.2988	5
ATTCGTTTCAGTGTGT-2	goose_21_1	1081	721	0	0	0	MuSCs_1	E21	0.525041	721	14.3721	5
ATTCTACCAACCTAAC-2	goose_21_1	3379	1723	0	0	0	MuSCs_1	E21	1.64118	1723	12.7918	4
ATTCTACCATCCGGCA-2	goose_21_1	3338	1745	0	0	0	MuSCs_1	E21	1.62127	1745	15.9469	4
ATTCTACGTAGCTCGC-2	goose_21_1	1254	856	0	0	0	MuSCs_1	E21	0.609067	856	13.5932	5
ATTCTACTCATGTCAG-2	goose_21_1	1918	1115	0	0	0	MuSCs_1	E21	0.931572	1115	13.1094	5
ATTCTTGCATTCAGGT-2	goose_21_1	1364	864	2	2	2	MuSCs_1	E21	0.662494	864	13.2701	5
ATTTACCAGCTCGAAG-2	goose_21_1	934	664	0	0	0	MuSCs_1	E21	0.453643	664	16.7986	5
ATTTACCAGCTTGTTG-2	goose_21_1	2249	1319	0	0	0	MuSCs_1	E21	1.09234	1319	13.3784	4
ATTTACCGTAGTAAGT-2	goose_21_1	808	604	0	0	0	MuSCs_1	E21	0.392445	604	14.3321	5
ATTTCTGAGCATGCGA-2	goose_21_1	1824	1054	0	0	0	MuSCs_1	E21	0.885916	1054	12.6788	4
ATTTCTGCAGCCGGTT-2	goose_21_1	1821	1174	0	0	0	MuSCs_1	E21	0.884459	1174	13.9932	4
ATTTCTGCATGTTCGA-2	goose_21_1	1809	970	0	0	0	MuSCs_1	E21	0.87863	970	16.8114	5
CAAAGAACATATAGCC-2	goose_21_1	2288	1298	0	0	0	MuSCs_1	E21	1.11128	1298	12.759	4
CAAAGAAGTGGTAACG-2	goose_21_1	1142	774	0	0	0	MuSCs_1	E21	0.554669	774	13.2459	5
CAACAACTCTTGCGCT-2	goose_21_1	1684	1063	0	0	0	MuSCs_1	E21	0.817918	1063	12.4526	4
CAACAGTAGAAACCCG-2	goose_21_1	1504	986	0	0	0	MuSCs_1	E21	0.730492	986	12.6753	4
CAACAGTGTATACGGG-2	goose_21_1	1932	1180	0	0	0	MuSCs_1	E21	0.938372	1180	14.0247	4
CAACCAACAATAGTCC-2	goose_21_1	1232	796	0	0	0	MuSCs_1	E21	0.598382	796	11.3762	3
CAACCTCGTTTGGGAG-2	goose_21_1	1119	695	0	0	0	MuSCs_1	E21	0.543498	695	15.7571	5
CAACGATAGGGACTGT-2	goose_21_1	1471	1002	0	0	0	MuSCs_1	E21	0.714464	1002	12.3894	5
CAACGATGTGTTTACG-2	goose_21_1	2427	1403	2	2	2	MuSCs_1	E21	1.17879	1403	12.6827	4
CAACGGCTCCAGTTCC-2	goose_21_1	1732	1012	0	0	0	MuSCs_1	E21	0.841232	1012	12.7511	5
CAAGACTAGATACGAT-2	goose_21_1	1147	816	0	0	0	MuSCs_1	E21	0.557097	816	10.8299	3
CAAGCTACAAATAGCA-2	goose_21_1	3689	1613	0	0	0	MuSCs_1	E21	1.79175	1613	13.6723	5
CAAGCTACAAGACGGT-2	goose_21_1	1290	856	0	0	0	MuSCs_1	E21	0.626552	856	12.7484	4
CAAGCTAGTAACGGTG-2	goose_21_1	1535	962	0	0	0	MuSCs_1	E21	0.745549	962	14.3661	5
CAAGGGATCTCACCCA-2	goose_21_1	2150	1231	0	0	0	MuSCs_1	E21	1.04425	1231	12.703	4
CAATACGTCAGACAAA-2	goose_21_1	1319	877	0	0	0	MuSCs_1	E21	0.640638	877	15.0605	5
CAATACGTCCTGGGAC-2	goose_21_1	1359	910	0	0	0	MuSCs_1	E21	0.660066	910	12.409	4
CAATCGAGTTCGAGCC-2	goose_21_1	1336	885	0	0	0	MuSCs_1	E21	0.648895	885	10.1187	3
CAATTTCAGATCGCCC-2	goose_21_1	1767	1051	2	2	2	MuSCs_1	E21	0.858231	1051	14.7107	5
CACAACAAGACAGTCG-2	goose_21_1	1336	916	0	0	0	MuSCs_1	E21	0.648895	916	12.702	4
CACAACAGTAAGGAGA-2	goose_21_1	1970	1192	2	2	2	MuSCs_1	E21	0.956828	1192	12.6662	4
CACAGGCGTCGCACAC-2	goose_21_1	1117	727	0	0	0	MuSCs_1	E21	0.542526	727	13.6326	5
CACAGGCTCCTCAGAA-2	goose_21_1	2084	1230	0	0	0	MuSCs_1	E21	1.0122	1230	14.5868	4
CACATGATCGTCTCAC-2	goose_21_1	1965	1157	0	0	0	MuSCs_1	E21	0.9544	1157	14.704	4
CACCGTTGTAGTTCCA-2	goose_21_1	1088	741	0	0	0	MuSCs_1	E21	0.528441	741	13.6625	5
CACGAATCAACCGTAT-2	goose_21_1	2105	1180	2	2	2	MuSCs_1	E21	1.0224	1180	12.6849	4
CACGGGTAGAGTTGCG-2	goose_21_1	2735	1508	0	0	0	MuSCs_1	E21	1.32839	1508	14.6399	4
CACGGGTGTCTCGGGT-2	goose_21_1	1395	930	0	0	0	MuSCs_1	E21	0.677551	930	12.7052	4
CACGTGGCATACAGCT-2	goose_21_1	1452	921	2	2	2	MuSCs_1	E21	0.705236	921	13.1676	5
CACGTGGGTATACCCA-2	goose_21_1	2304	1303	0	0	0	MuSCs_1	E21	1.11905	1303	13.3481	4
CACGTGGGTGTTGATC-2	goose_21_1	1914	1238	0	0	0	MuSCs_1	E21	0.929629	1238	14.0798	4
CACGTGGTCGACGCGT-2	goose_21_1	1446	940	0	0	0	MuSCs_1	E21	0.702322	940	14.7389	5
CACTAAGGTGGACTAG-2	goose_21_1	1746	1134	0	0	0	MuSCs_1	E21	0.848032	1134	12.7334	4
CACTGAACACACTGGC-2	goose_21_1	1523	942	0	0	0	MuSCs_1	E21	0.73972	942	15.3748	5
CACTGAAGTCAATCTG-2	goose_21_1	1641	1051	2	2	2	MuSCs_1	E21	0.797033	1051	12.7364	4
CACTGAAGTCTTCATT-2	goose_21_1	2090	1071	0	0	0	MuSCs_1	E21	1.01511	1071	14.9284	5
CACTGGGAGCGACTTT-2	goose_21_1	1226	734	0	0	0	MuSCs_1	E21	0.595468	734	16.1031	5
CACTGGGGTCCTTAAG-2	goose_21_1	1244	860	0	0	0	MuSCs_1	E21	0.60421	860	12.4605	4
CACTGTCAGGTTAGTA-2	goose_21_1	1265	850	0	0	0	MuSCs_1	E21	0.61441	850	15.2744	5
CACTGTCGTTGAGAGC-2	goose_21_1	821	603	0	0	0	MuSCs_1	E21	0.398759	603	11.4007	3
CACTGTCTCAAGCCAT-2	goose_21_1	1974	1177	2	2	2	MuSCs_1	E21	0.958771	1177	11.4619	3
CACTTCGAGACGGAAA-2	goose_21_1	1339	884	0	0	0	MuSCs_1	E21	0.650352	884	15.3118	5
CACTTCGCATAGCACT-2	goose_21_1	1783	1134	0	0	0	MuSCs_1	E21	0.866002	1134	12.689	4
CAGATACTCGGAAACG-2	goose_21_1	852	626	0	0	0	MuSCs_1	E21	0.413816	626	11.4496	3
CAGATACTCTGGAAGG-2	goose_21_1	1221	748	0	0	0	MuSCs_1	E21	0.593039	748	17.1393	5
CAGATTGCAGAGATTA-2	goose_21_1	1277	835	0	0	0	MuSCs_1	E21	0.620238	835	15.0864	5
CAGCAATCACACCAGC-2	goose_21_1	3904	1858	0	0	0	MuSCs_1	E21	1.89617	1858	14.6313	4
CAGCACGAGACATAAC-2	goose_21_1	1276	800	0	0	0	MuSCs_1	E21	0.619753	800	14.2717	5
CAGCAGCTCGAAGAAT-2	goose_21_1	1408	916	0	0	0	MuSCs_1	E21	0.683865	916	12.4199	4
CAGCAGCTCTCGAACA-2	goose_21_1	1449	974	2	2	2	MuSCs_1	E21	0.703779	974	13.3269	4
CAGCGTGAGATTACCC-2	goose_21_1	1433	886	0	0	0	MuSCs_1	E21	0.696008	886	16.8011	5
CAGCGTGAGCTTCGTA-2	goose_21_1	1312	881	2	2	2	MuSCs_1	E21	0.637238	881	13.2305	5
CAGCGTGGTGAATGAT-2	goose_21_1	1029	744	0	0	0	MuSCs_1	E21	0.499785	744	10.736	3
CAGCGTGTCAAACGAA-2	goose_21_1	851	613	0	0	0	MuSCs_1	E21	0.41333	613	15.2722	5
CAGCGTGTCATGAAAG-2	goose_21_1	1932	1221	0	0	0	MuSCs_1	E21	0.938372	1221	15.1235	4
CAGGCCAGTCGGATTT-2	goose_21_1	935	684	0	0	0	MuSCs_1	E21	0.454129	684	15.4021	5
CAGGTATGTCACTTAG-2	goose_21_1	1182	792	0	0	0	MuSCs_1	E21	0.574097	792	16.79	5
CAGTTAGCAATGTTGC-2	goose_21_1	1391	925	0	0	0	MuSCs_1	E21	0.675608	925	10.8594	3
CAGTTAGCAGTACTAC-2	goose_21_1	1878	1143	2	2	2	MuSCs_1	E21	0.912144	1143	12.446	4
CAGTTAGCATGGATCT-2	goose_21_1	1114	751	0	0	0	MuSCs_1	E21	0.541069	751	13.9969	5
CAGTTCCAGTCCGCGT-2	goose_21_1	1483	951	0	0	0	MuSCs_1	E21	0.720293	951	15.3631	5
CAGTTCCCAATGTGGG-2	goose_21_1	1795	1067	0	0	0	MuSCs_1	E21	0.871831	1067	12.686	4
CATAAGCCAATTCTTC-2	goose_21_1	1241	810	0	0	0	MuSCs_1	E21	0.602753	810	17.1596	5
CATAAGCCAGATCCAT-2	goose_21_1	2068	1204	0	0	0	MuSCs_1	E21	1.00443	1204	13.2399	4
CATAAGCCATGCTGCG-2	goose_21_1	1621	961	0	0	0	MuSCs_1	E21	0.787319	961	14.3374	5
CATACAGGTTTGCAGT-2	goose_21_1	2240	1320	0	0	0	MuSCs_1	E21	1.08797	1320	13.1002	5
CATACCCGTGCCGGTT-2	goose_21_1	1255	770	0	0	0	MuSCs_1	E21	0.609553	770	15.4156	5
CATACTTAGCGTGAAC-2	goose_21_1	1822	1115	0	0	0	MuSCs_1	E21	0.884945	1115	13.1685	5
CATACTTGTAGCGTAG-2	goose_21_1	1540	919	0	0	0	MuSCs_1	E21	0.747977	919	15.3642	5
CATCAAGAGCTGCCTG-2	goose_21_1	1400	938	0	0	0	MuSCs_1	E21	0.679979	938	13.6394	5
CATCCGTAGTGGCAGT-2	goose_21_1	1188	774	0	0	0	MuSCs_1	E21	0.577011	774	13.2302	5
CATCCGTCAAGTCCCG-2	goose_21_1	984	660	0	0	0	MuSCs_1	E21	0.477928	660	16.7896	5
CATCGCTAGCCTTGAT-2	goose_21_1	1493	965	0	0	0	MuSCs_1	E21	0.72515	965	13.6435	5
CATCGTCCATCATCCC-2	goose_21_1	2679	1401	0	0	0	MuSCs_1	E21	1.30119	1401	13.1471	5
CATCGTCTCAAAGACA-2	goose_21_1	1821	1121	0	0	0	MuSCs_1	E21	0.884459	1121	12.9515	4
CATGAGTAGAATTGTG-2	goose_21_1	1699	1023	0	0	0	MuSCs_1	E21	0.825204	1023	12.7183	4
CATGAGTCATGTACGT-2	goose_21_1	1989	1199	0	0	0	MuSCs_1	E21	0.966056	1199	14.0229	5
CATGAGTGTGCATTAC-2	goose_21_1	1887	1134	0	0	0	MuSCs_1	E21	0.916515	1134	13.6713	5
CATGCAACACATGAAA-2	goose_21_1	2531	1490	0	0	0	MuSCs_1	E21	1.22931	1490	14.6762	4
CATGCAACAGTGGTGA-2	goose_21_1	1275	838	0	0	0	MuSCs_1	E21	0.619267	838	12.736	4
CATGCAATCGTGTTCC-2	goose_21_1	917	642	0	0	0	MuSCs_1	E21	0.445387	642	11.4551	3
CATGCCTGTTGACTAC-2	goose_21_1	1066	695	0	0	0	MuSCs_1	E21	0.517756	695	15.3035	5
CATGCGGCAGCACACC-2	goose_21_1	1724	1096	0	0	0	MuSCs_1	E21	0.837346	1096	13.0851	5
CATGCGGGTATGAAGT-2	goose_21_1	1158	743	0	0	0	MuSCs_1	E21	0.56244	743	14.3277	5
CATGCTCGTATCCTTT-2	goose_21_1	1387	917	0	0	0	MuSCs_1	E21	0.673665	917	12.4132	4
CATGCTCGTTAGTTCG-2	goose_21_1	1315	811	0	0	0	MuSCs_1	E21	0.638695	811	15.3641	5
CATGCTCTCCAAAGGG-2	goose_21_1	1304	857	0	0	0	MuSCs_1	E21	0.633352	857	13.683	5
CATGCTCTCCCGTTCA-2	goose_21_1	2519	1334	0	0	0	MuSCs_1	E21	1.22348	1334	12.768	4
CATGGATTCTGGTGGC-2	goose_21_1	852	602	0	0	0	MuSCs_1	E21	0.413816	602	17.129	5
CATGGTATCCAGTTCC-2	goose_21_1	1522	1011	0	0	0	MuSCs_1	E21	0.739235	1011	13.2268	5
CATTCATGTTCCTACC-2	goose_21_1	2674	1354	0	0	0	MuSCs_1	E21	1.29876	1354	14.3622	5
CATTCATTCTTCTAAC-2	goose_21_1	2288	1312	0	0	0	MuSCs_1	E21	1.11128	1312	13.3375	4
CATTCCGAGGTAAGGA-2	goose_21_1	941	658	2	2	2	MuSCs_1	E21	0.457043	658	15.7669	5
CATTCCGCAAGCTGTT-2	goose_21_1	1748	1037	0	0	0	MuSCs_1	E21	0.849003	1037	13.2061	4
CATTCCGCACAAGCAG-2	goose_21_1	2555	1296	0	0	0	MuSCs_1	E21	1.24096	1296	14.7364	5
CATTCCGTCCTCACTG-2	goose_21_1	1621	1025	0	0	0	MuSCs_1	E21	0.787319	1025	10.7678	3
CATTCCGTCTCCTACG-2	goose_21_1	2104	1209	0	0	0	MuSCs_1	E21	1.02191	1209	15.089	5
CATTCCGTCTCGCCTA-2	goose_21_1	2332	1362	2	2	2	MuSCs_1	E21	1.13265	1362	13.2847	4
CATTCTAAGGACGCTA-2	goose_21_1	1804	1130	2	2	2	MuSCs_1	E21	0.876202	1130	12.4318	4
CATTGAGAGGCCACCT-2	goose_21_1	1363	910	0	0	0	MuSCs_1	E21	0.662008	910	13.1714	5
CATTGAGCAGCTACTA-2	goose_21_1	2022	1223	2	2	2	MuSCs_1	E21	0.982085	1223	14.1497	4
CATTGAGTCCCGAACG-2	goose_21_1	1923	1077	0	0	0	MuSCs_1	E21	0.934	1077	15.3802	5
CATTTCACAGGTGACA-2	goose_21_1	2017	1259	0	0	0	MuSCs_1	E21	0.979656	1259	14.5896	4
CATTTCACAGTCGAGA-2	goose_21_1	959	692	2	2	2	MuSCs_1	E21	0.465786	692	15.4121	5
CATTTCATCGAGAAAT-2	goose_21_1	1991	1180	0	0	0	MuSCs_1	E21	0.967028	1180	12.7198	4
CATTTCATCTGGGAGA-2	goose_21_1	1069	741	2	2	2	MuSCs_1	E21	0.519213	741	11.6137	3
CCAAGCGCAGTCGCAC-2	goose_21_1	981	710	0	0	0	MuSCs_1	E21	0.476471	710	10.8155	3
CCAAGCGTCGAACTCA-2	goose_21_1	1162	795	0	0	0	MuSCs_1	E21	0.564383	795	13.6792	5
CCAATGAGTGAACCGA-2	goose_21_1	1365	843	0	0	0	MuSCs_1	E21	0.66298	843	16.7913	5
CCAATGAGTGTGCCTG-2	goose_21_1	2112	1253	0	0	0	MuSCs_1	E21	1.0258	1253	12.4531	4
CCACAAAGTCGGCCTA-2	goose_21_1	2045	1187	2	2	2	MuSCs_1	E21	0.993256	1187	12.1636	4
CCACAAATCGCTACAA-2	goose_21_1	1978	1136	0	0	0	MuSCs_1	E21	0.960714	1136	14.0043	5
CCACACTAGATCCGAG-2	goose_21_1	1439	921	0	0	0	MuSCs_1	E21	0.698922	921	14.0279	5
CCACACTAGTGACCTT-2	goose_21_1	1370	899	0	0	0	MuSCs_1	E21	0.665408	899	14.3054	5
CCACACTTCAGACCTA-2	goose_21_1	2911	1582	0	0	0	MuSCs_1	E21	1.41387	1582	14.1277	4
CCACCATGTACGTGTT-2	goose_21_1	1290	853	0	0	0	MuSCs_1	E21	0.626552	853	13.2489	5
CCACCATTCACCTTGC-2	goose_21_1	3516	1656	0	0	0	MuSCs_1	E21	1.70772	1656	13.274	4
CCACGAGCACACCTTC-2	goose_21_1	2778	1531	0	0	0	MuSCs_1	E21	1.34927	1531	13.274	4
CCACGAGTCTGAATGC-2	goose_21_1	910	657	0	0	0	MuSCs_1	E21	0.441987	657	10.7424	3
CCACGTTCAAGTGCAG-2	goose_21_1	1544	1037	0	0	0	MuSCs_1	E21	0.74992	1037	14.0113	4
CCACTTGAGCGATCGA-2	goose_21_1	1611	1050	2	2	2	MuSCs_1	E21	0.782462	1050	14.0363	4
CCACTTGAGGTTCATC-2	goose_21_1	1301	850	0	0	0	MuSCs_1	E21	0.631895	850	14.3764	5
CCATAAGGTGACTAAA-2	goose_21_1	1212	821	0	0	0	MuSCs_1	E21	0.588668	821	10.7237	3
CCATCACTCCTCCACA-2	goose_21_1	2081	1243	0	0	0	MuSCs_1	E21	1.01074	1243	12.7266	5
CCATCACTCTAGAGCT-2	goose_21_1	1426	893	0	0	0	MuSCs_1	E21	0.692608	893	13.6609	5
CCCAACTGTCTTGGTA-2	goose_21_1	1969	1148	0	0	0	MuSCs_1	E21	0.956342	1148	13.209	4
CCCAACTGTCTTGTCC-2	goose_21_1	1694	1019	0	0	0	MuSCs_1	E21	0.822775	1019	15.3679	5
CCCATTGAGGCTCACC-2	goose_21_1	2215	1250	0	0	0	MuSCs_1	E21	1.07582	1250	13.2572	5
CCCATTGAGTAAGACT-2	goose_21_1	1017	697	2	2	2	MuSCs_1	E21	0.493957	697	14.3264	5
CCCGAAGAGATACAGT-2	goose_21_1	1417	946	0	0	0	MuSCs_1	E21	0.688236	946	13.6146	5
CCCGAAGGTGGCCTCA-2	goose_21_1	1107	751	0	0	0	MuSCs_1	E21	0.537669	751	14.3407	5
CCCGGAAAGTGACACG-2	goose_21_1	2622	1524	0	0	0	MuSCs_1	E21	1.2735	1524	13.206	4
CCCGGAAGTGACTCTA-2	goose_21_1	1631	1044	0	0	0	MuSCs_1	E21	0.792176	1044	13.2165	4
CCCTAACAGGTGGCTA-2	goose_21_1	2284	1372	0	0	0	MuSCs_1	E21	1.10934	1372	14.0771	4
CCCTAACTCCGGACTG-2	goose_21_1	3123	1764	0	0	0	MuSCs_1	E21	1.51684	1764	14.1171	4
CCCTCAATCATGAGAA-2	goose_21_1	1523	981	0	0	0	MuSCs_1	E21	0.73972	981	15.4347	5
CCCTGATAGTGAACAT-2	goose_21_1	1581	955	0	0	0	MuSCs_1	E21	0.767891	955	13.5943	5
CCCTGATCACCGGTCA-2	goose_21_1	1964	1127	0	0	0	MuSCs_1	E21	0.953914	1127	13.3232	4
CCCTTAGGTCCAGGTC-2	goose_21_1	1219	853	0	0	0	MuSCs_1	E21	0.592068	853	14.0123	5
CCGATCTGTCCCACGA-2	goose_21_1	2266	1299	0	0	0	MuSCs_1	E21	1.1006	1299	12.7546	4
CCGATCTGTTAGCGGA-2	goose_21_1	1051	747	0	0	0	MuSCs_1	E21	0.51047	747	13.2327	5
CCGATGGCACAAATCC-2	goose_21_1	1544	1042	0	0	0	MuSCs_1	E21	0.74992	1042	12.6785	4
CCGATGGCAGGGATAC-2	goose_21_1	1143	765	0	0	0	MuSCs_1	E21	0.555155	765	15.3149	5
CCGCAAGTCTTCCTAA-2	goose_21_1	1747	1077	0	0	0	MuSCs_1	E21	0.848517	1077	13.6638	5
CCGGACAGTCAGACTT-2	goose_21_1	2181	1328	0	0	0	MuSCs_1	E21	1.05931	1328	13.3731	4
CCGGACAGTTCAACGT-2	goose_21_1	1306	878	0	0	0	MuSCs_1	E21	0.634324	878	14.3272	5
CCGGGTAAGATCGGTG-2	goose_21_1	1009	750	0	0	0	MuSCs_1	E21	0.490071	750	12.7333	4
CCGGGTACACCTTCCA-2	goose_21_1	1832	1143	2	2	2	MuSCs_1	E21	0.889802	1143	12.6666	4
CCGGGTACAGGACATG-2	goose_21_1	1303	868	0	0	0	MuSCs_1	E21	0.632866	868	13.2041	5
CCGGGTATCAAGGTGG-2	goose_21_1	980	718	0	0	0	MuSCs_1	E21	0.475986	718	12.4188	4
CCGGTAGAGTCATACC-2	goose_21_1	1613	1055	2	2	2	MuSCs_1	E21	0.783433	1055	13.0836	5
CCGGTGAAGGTGCCAA-2	goose_21_1	926	671	0	0	0	MuSCs_1	E21	0.449758	671	14.0291	5
CCGGTGAGTTTCTATC-2	goose_21_1	1374	856	0	0	0	MuSCs_1	E21	0.667351	856	12.4089	4
CCGGTGATCGAGTTGT-2	goose_21_1	968	712	0	0	0	MuSCs_1	E21	0.470157	712	10.8453	3
CCGTTCAAGCGTTACT-2	goose_21_1	1633	1038	2	2	2	MuSCs_1	E21	0.793147	1038	13.6339	5
CCTAACCCAGCGGATA-2	goose_21_1	2012	1192	2	2	2	MuSCs_1	E21	0.977228	1192	12.6954	4
CCTAAGAAGAGAATCT-2	goose_21_1	1102	715	0	0	0	MuSCs_1	E21	0.535241	715	17.4757	5
CCTAAGAGTCTTGAGT-2	goose_21_1	1302	847	0	0	0	MuSCs_1	E21	0.632381	847	14.2837	5
CCTACGTAGATCCGAG-2	goose_21_1	873	599	0	0	0	MuSCs_1	E21	0.424016	599	14.2897	5
CCTACGTGTCTCGACG-2	goose_21_1	1581	1010	0	0	0	MuSCs_1	E21	0.767891	1010	12.3807	5
CCTATCGAGCACTCGC-2	goose_21_1	1016	693	0	0	0	MuSCs_1	E21	0.493471	693	14.8982	5
CCTATCGTCTTCACGC-2	goose_21_1	1972	1088	0	0	0	MuSCs_1	E21	0.9578	1088	12.669	4
CCTCAACAGCAATAGT-2	goose_21_1	2041	1175	0	0	0	MuSCs_1	E21	0.991313	1175	10.7687	3
CCTCAACGTACGGCAA-2	goose_21_1	2553	1468	0	0	0	MuSCs_1	E21	1.23999	1468	14.0083	4
CCTCAACTCCTACGGG-2	goose_21_1	1852	1081	0	0	0	MuSCs_1	E21	0.899516	1081	12.4144	4
CCTCACAAGGAATGTT-2	goose_21_1	1157	805	0	0	0	MuSCs_1	E21	0.561954	805	15.3576	5
CCTCAGTTCGATTGAC-2	goose_21_1	2833	1549	2	2	2	MuSCs_1	E21	1.37599	1549	13.9762	4
CCTCATGAGTATAGAC-2	goose_21_1	1328	869	0	0	0	MuSCs_1	E21	0.645009	869	13.6076	5
CCTCATGGTCGTTATG-2	goose_21_1	1376	859	0	0	0	MuSCs_1	E21	0.668323	859	16.1068	5
CCTCCAAAGGTGAGCT-2	goose_21_1	1280	888	2	2	2	MuSCs_1	E21	0.621695	888	12.6874	4
CCTCCTCCAAGACTGG-2	goose_21_1	1458	994	0	0	0	MuSCs_1	E21	0.70815	994	13.3232	4
CCTCTAGGTCGACTGC-2	goose_21_1	1198	775	2	2	2	MuSCs_1	E21	0.581868	775	15.3187	5
CCTCTAGTCTGCTGAA-2	goose_21_1	1558	993	0	0	0	MuSCs_1	E21	0.75672	993	16.1146	5
CCTGCATAGAGCAAGA-2	goose_21_1	2767	1586	2	2	2	MuSCs_1	E21	1.34393	1586	14.0586	4
CGAAGGAAGAAGGATG-2	goose_21_1	801	564	0	0	0	MuSCs_1	E21	0.389045	564	15.3527	5
CGAAGTTAGTTCGCAT-2	goose_21_1	992	700	2	2	2	MuSCs_1	E21	0.481814	700	15.7739	5
CGAAGTTCAGGTTTAC-2	goose_21_1	1098	748	0	0	0	MuSCs_1	E21	0.533298	748	11.4767	3
CGAATTGCATCCCGTT-2	goose_21_1	2085	1282	2	2	2	MuSCs_1	E21	1.01268	1282	14.5915	4
CGACAGCAGCATCAGG-2	goose_21_1	1745	1007	0	0	0	MuSCs_1	E21	0.847546	1007	13.2219	5
CGAGAAGTCGTGCATA-2	goose_21_1	1109	735	0	0	0	MuSCs_1	E21	0.538641	735	13.676	5
CGAGAAGTCTGTCGTC-2	goose_21_1	1513	929	0	0	0	MuSCs_1	E21	0.734864	929	15.3948	5
CGAGGAACAAGTCATC-2	goose_21_1	2153	1245	0	0	0	MuSCs_1	E21	1.04571	1245	13.2249	4
CGAGGAACATGAGAAT-2	goose_21_1	1955	1172	0	0	0	MuSCs_1	E21	0.949543	1172	12.6685	4
CGAGGCTCAAGAAACT-2	goose_21_1	1124	773	0	0	0	MuSCs_1	E21	0.545926	773	15.386	5
CGAGGCTGTTGATGTC-2	goose_21_1	1012	709	0	0	0	MuSCs_1	E21	0.491528	709	9.837096300	3
CGAGTGCAGGCATCAG-2	goose_21_1	1001	653	0	0	0	MuSCs_1	E21	0.486185	653	16.4598	5
CGAGTTATCCTAACAG-2	goose_21_1	862	657	6	6	6	MuSCs_1	E21	0.418673	657	13.2367	5
CGATCGGCAACTACGT-2	goose_21_1	1113	758	2	2	2	MuSCs_1	E21	0.540584	758	15.3552	5
CGATCGGCAATTCACG-2	goose_21_1	1014	744	6	6	6	MuSCs_1	E21	0.492499	744	11.9177	3
CGATGCGCAGCTGAAG-2	goose_21_1	1540	1019	0	0	0	MuSCs_1	E21	0.747977	1019	13.604	5
CGCAGGTCATTGTAGC-2	goose_21_1	1022	740	0	0	0	MuSCs_1	E21	0.496385	740	14.2642	5
CGCAGGTGTCGGTAAG-2	goose_21_1	934	662	0	0	0	MuSCs_1	E21	0.453643	662	15.3031	5
CGCATAAGTTGCCTAA-2	goose_21_1	3092	1635	0	0	0	MuSCs_1	E21	1.50178	1635	15.943	4
CGCATAATCGTGCTCT-2	goose_21_1	1827	1163	0	0	0	MuSCs_1	E21	0.887373	1163	13.3848	4
CGCATGGAGCCGCACT-2	goose_21_1	1412	903	0	0	0	MuSCs_1	E21	0.685808	903	12.1559	4
CGCCATTTCGTTCCCA-2	goose_21_1	2187	1371	0	0	0	MuSCs_1	E21	1.06222	1371	14.0175	4
CGGAACCGTCGTTGGC-2	goose_21_1	1105	747	0	0	0	MuSCs_1	E21	0.536698	747	14.3281	5
CGGACACAGAGAGGGC-2	goose_21_1	1091	744	0	0	0	MuSCs_1	E21	0.529898	744	15.3852	5
CGGACACAGGACACTG-2	goose_21_1	1227	829	0	0	0	MuSCs_1	E21	0.595953	829	14.2804	5
CGGACACGTTCAGCTA-2	goose_21_1	1630	1079	0	0	0	MuSCs_1	E21	0.79169	1079	14.6305	4
CGGCAGTAGAGGCGTT-2	goose_21_1	959	618	0	0	0	MuSCs_1	E21	0.465786	618	15.7421	5
CGGCAGTAGTTAGTGA-2	goose_21_1	1236	841	0	0	0	MuSCs_1	E21	0.600325	841	12.6827	4
CGGCAGTCAAAGGTTA-2	goose_21_1	1199	814	0	0	0	MuSCs_1	E21	0.582354	814	13.1174	5
CGGGCATTCGGATACT-2	goose_21_1	2000	1186	2	2	2	MuSCs_1	E21	0.971399	1186	13.6061	5
CGGGTCAGTTGTTGTG-2	goose_21_1	1262	840	0	0	0	MuSCs_1	E21	0.612953	840	15.4214	5
CGGGTGTGTACGAGTG-2	goose_21_1	1004	701	0	0	0	MuSCs_1	E21	0.487642	701	14.3293	5
CGTAAGTCAGCGCGTT-2	goose_21_1	1155	816	0	0	0	MuSCs_1	E21	0.560983	816	13.263	5
CGTAAGTGTGAGCCAA-2	goose_21_1	1581	972	2	2	2	MuSCs_1	E21	0.767891	972	13.6636	5
CGTAAGTGTGTTAGCT-2	goose_21_1	928	695	0	0	0	MuSCs_1	E21	0.450729	695	13.6573	5
CGTAGTACAACTCGTA-2	goose_21_1	1093	707	0	0	0	MuSCs_1	E21	0.53087	707	15.7464	5
CGTAGTATCACCTGTC-2	goose_21_1	2032	1192	0	0	0	MuSCs_1	E21	0.986942	1192	14.0701	4
CGTAGTATCTGCGGAC-2	goose_21_1	1364	890	0	0	0	MuSCs_1	E21	0.662494	890	13.2296	4
CGTCAAAGTACCATAC-2	goose_21_1	1865	1110	0	0	0	MuSCs_1	E21	0.90583	1110	13.6814	5
CGTCAAAGTACTGCGC-2	goose_21_1	1608	1053	0	0	0	MuSCs_1	E21	0.781005	1053	13.1003	5
CGTCAAAGTGTTAAAG-2	goose_21_1	925	651	0	0	0	MuSCs_1	E21	0.449272	651	12.6984	4
CGTCCATCAATACCCA-2	goose_21_1	1901	1137	0	0	0	MuSCs_1	E21	0.923315	1137	13.6597	5
CGTCCATTCATTCCTA-2	goose_21_1	1385	911	0	0	0	MuSCs_1	E21	0.672694	911	12.4096	4
CGTGAATTCAGCGGAA-2	goose_21_1	1195	805	0	0	0	MuSCs_1	E21	0.580411	805	11.4431	3
CGTGATAGTTCCGCTT-2	goose_21_1	1021	686	0	0	0	MuSCs_1	E21	0.495899	686	15.3107	5
CGTGCTTAGCTGCCAC-2	goose_21_1	1031	700	0	0	0	MuSCs_1	E21	0.500756	700	15.3616	5
CGTGTCTGTCCACTCT-2	goose_21_1	733	573	0	0	0	MuSCs_1	E21	0.356018	573	15.3093	5
CGTTAGAAGGGATCGT-2	goose_21_1	1575	977	0	0	0	MuSCs_1	E21	0.764977	977	13.667	5
CGTTAGATCATGCGGC-2	goose_21_1	894	659	0	0	0	MuSCs_1	E21	0.434215	659	13.6184	5
CGTTCTGTCACTGTTT-2	goose_21_1	1551	978	0	0	0	MuSCs_1	E21	0.75332	978	12.1696	4
CTAACTTAGTTTCGAC-2	goose_21_1	2567	1395	0	0	0	MuSCs_1	E21	1.24679	1395	12.8265	4
CTAACTTGTGGATCGA-2	goose_21_1	872	632	0	0	0	MuSCs_1	E21	0.42353	632	15.3404	5
CTAACTTTCACTACTT-2	goose_21_1	1249	874	0	0	0	MuSCs_1	E21	0.606639	874	12.4436	4
CTAAGTGAGAGAGTGA-2	goose_21_1	1120	774	0	0	0	MuSCs_1	E21	0.543983	774	13.6239	5
CTAAGTGAGTGATAGT-2	goose_21_1	1044	767	0	0	0	MuSCs_1	E21	0.50707	767	13.7789	4
CTAAGTGCACAAATGA-2	goose_21_1	2167	1227	0	0	0	MuSCs_1	E21	1.05251	1227	12.7861	4
CTAAGTGCAGGAGGTT-2	goose_21_1	1387	897	0	0	0	MuSCs_1	E21	0.673665	897	13.2369	5
CTAAGTGGTTCTCGTC-2	goose_21_1	2253	1350	0	0	0	MuSCs_1	E21	1.09428	1350	13.3777	4
CTAAGTGTCGACGCTG-2	goose_21_1	1352	829	0	0	0	MuSCs_1	E21	0.656666	829	14.9251	5
CTACAGACAAGGCGTA-2	goose_21_1	1447	932	0	0	0	MuSCs_1	E21	0.702807	932	13.2171	5
CTACCCATCGGTCTGG-2	goose_21_1	1690	1032	0	0	0	MuSCs_1	E21	0.820832	1032	12.6657	4
CTACCTGCAAGATCCT-2	goose_21_1	1311	878	0	0	0	MuSCs_1	E21	0.636752	878	14.7272	5
CTACCTGCAATCGTCA-2	goose_21_1	2180	1171	0	0	0	MuSCs_1	E21	1.05883	1171	15.3559	5
CTACGGGAGAGCACTG-2	goose_21_1	1195	799	0	0	0	MuSCs_1	E21	0.580411	799	14.3057	5
CTACTATTCGATTGAC-2	goose_21_1	2300	1233	6	6	6	MuSCs_1	E21	1.11711	1233	10.116	3
CTATAGGAGCAACAGC-2	goose_21_1	1318	861	0	0	0	MuSCs_1	E21	0.640152	861	15.3417	5
CTATAGGAGCCACCGT-2	goose_21_1	840	582	0	0	0	MuSCs_1	E21	0.407988	582	14.8936	5
CTATAGGCAGTCTACA-2	goose_21_1	930	646	0	0	0	MuSCs_1	E21	0.451701	646	14.8519	5
CTATCCGAGCGCCTAC-2	goose_21_1	1545	1039	0	0	0	MuSCs_1	E21	0.750406	1039	13.7496	4
CTATCCGTCTAGATCG-2	goose_21_1	697	553	0	0	0	MuSCs_1	E21	0.338533	553	15.7378	5
CTATCTAAGTCCCTAA-2	goose_21_1	2597	1402	0	0	0	MuSCs_1	E21	1.26136	1402	14.0088	4
CTCAACCGTAGCACGA-2	goose_21_1	1464	941	0	0	0	MuSCs_1	E21	0.711064	941	13.237	5
CTCAAGAAGATGACCG-2	goose_21_1	1295	827	0	0	0	MuSCs_1	E21	0.628981	827	15.3802	5
CTCAAGAAGGATTTGA-2	goose_21_1	1506	917	0	0	0	MuSCs_1	E21	0.731464	917	10.841	3
CTCAATTGTTTGCAGT-2	goose_21_1	1479	971	0	0	0	MuSCs_1	E21	0.71835	971	12.1469	4
CTCACTGTCGGTCTAA-2	goose_21_1	1751	1062	0	0	0	MuSCs_1	E21	0.85046	1062	13.683	5
CTCAGAAAGCGTTGTT-2	goose_21_1	779	557	0	0	0	MuSCs_1	E21	0.37836	557	15.3755	5
CTCAGGGCATGGAACG-2	goose_21_1	1708	1070	0	0	0	MuSCs_1	E21	0.829575	1070	12.1564	4
CTCAGGGCATGTTCGA-2	goose_21_1	1994	1236	0	0	0	MuSCs_1	E21	0.968485	1236	13.1071	5
CTCAGGGGTTGTGCAT-2	goose_21_1	1016	704	0	0	0	MuSCs_1	E21	0.493471	704	13.6408	5
CTCAGTCAGGTAGTCG-2	goose_21_1	1375	954	0	0	0	MuSCs_1	E21	0.667837	954	11.9036	3
CTCAGTCCATGAGAAT-2	goose_21_1	2010	1142	2	2	2	MuSCs_1	E21	0.976256	1142	14.021	5
CTCAGTCTCTTCGGAA-2	goose_21_1	1127	790	0	0	0	MuSCs_1	E21	0.547383	790	15.3862	5
CTCATCGCACAACGCC-2	goose_21_1	1919	1034	0	0	0	MuSCs_1	E21	0.932057	1034	13.599	5
CTCATCGCAGCGTATT-2	goose_21_1	2207	1215	2	2	2	MuSCs_1	E21	1.07194	1215	12.9436	4
CTCATGCGTGCAATGG-2	goose_21_1	1651	967	0	0	0	MuSCs_1	E21	0.80189	967	15.4174	5
CTCATTAAGTGTTCCA-2	goose_21_1	1084	706	0	0	0	MuSCs_1	E21	0.526498	706	14.8397	5
CTCATTAGTCAACACT-2	goose_21_1	1319	871	0	0	0	MuSCs_1	E21	0.640638	871	13.274	4
CTCCAACGTATGCTAC-2	goose_21_1	2277	1266	0	0	0	MuSCs_1	E21	1.10594	1266	12.4173	4
CTCCACAGTAACCAGG-2	goose_21_1	3058	1565	2	2	2	MuSCs_1	E21	1.48527	1565	12.7744	4
CTCCATGGTTGCTAGT-2	goose_21_1	1964	1081	0	0	0	MuSCs_1	E21	0.953914	1081	14.7216	5
CTCCATGTCTAGCCTC-2	goose_21_1	2343	1341	0	0	0	MuSCs_1	E21	1.13799	1341	14.0554	4
CTCCCTCAGGGTCACA-2	goose_21_1	1383	917	0	0	0	MuSCs_1	E21	0.671723	917	13.666	5
CTCCGATAGCGCTTCG-2	goose_21_1	1067	711	0	0	0	MuSCs_1	E21	0.518241	711	14.297	5
CTCCGATCAGGACATG-2	goose_21_1	1229	842	0	0	0	MuSCs_1	E21	0.596925	842	12.4076	4
CTCCTCCGTACGATTC-2	goose_21_1	1621	974	0	0	0	MuSCs_1	E21	0.787319	974	14.0106	5
CTCCTCCGTAGGCAAC-2	goose_21_1	2661	1577	0	0	0	MuSCs_1	E21	1.29245	1577	16.2109	4
CTCCTTTCATAGCTGT-2	goose_21_1	1926	1157	0	0	0	MuSCs_1	E21	0.935457	1157	14.0777	4
CTCGAGGAGCACTCAT-2	goose_21_1	1631	1063	0	0	0	MuSCs_1	E21	0.792176	1063	13.1157	5
CTCGAGGCATGGAGAC-2	goose_21_1	951	709	0	0	0	MuSCs_1	E21	0.4619	709	14.9152	5
CTCGAGGTCTGGGCAC-2	goose_21_1	1246	831	2	2	2	MuSCs_1	E21	0.605182	831	13.2503	5
CTCTCAGCATTGCTGA-2	goose_21_1	1168	803	0	0	0	MuSCs_1	E21	0.567297	803	10.1328	3
CTCTGGTAGGAGGCAG-2	goose_21_1	916	653	0	0	0	MuSCs_1	E21	0.444901	653	14.8911	5
CTCTGGTGTCCACTTC-2	goose_21_1	1296	828	0	0	0	MuSCs_1	E21	0.629467	828	15.3585	5
CTCTGGTTCATGCCAA-2	goose_21_1	1638	1085	0	0	0	MuSCs_1	E21	0.795576	1085	13.7397	4
CTGAATGGTATGCAAA-2	goose_21_1	1899	1169	0	0	0	MuSCs_1	E21	0.922343	1169	11.2999	3
CTGAATGGTGGTCTCG-2	goose_21_1	817	584	0	0	0	MuSCs_1	E21	0.396817	584	14.2919	5
CTGAGCGCAGGTCCGT-2	goose_21_1	1393	882	0	0	0	MuSCs_1	E21	0.67658	882	15.3569	5
CTGAGCGGTAACCCTA-2	goose_21_1	2131	1114	0	0	0	MuSCs_1	E21	1.03503	1114	14.3836	5
CTGAGCGGTACAGTCT-2	goose_21_1	794	590	0	0	0	MuSCs_1	E21	0.385645	590	14.511	5
CTGAGGCTCATGACAC-2	goose_21_1	1244	824	0	0	0	MuSCs_1	E21	0.60421	824	15.323	5
CTGATCCCAAGTAGTA-2	goose_21_1	1055	700	0	0	0	MuSCs_1	E21	0.512413	700	15.7602	5
CTGCAGGAGGCATCTT-2	goose_21_1	1551	965	2	2	2	MuSCs_1	E21	0.75332	965	13.6288	5
CTGCCATAGGTCACCC-2	goose_21_1	1181	805	0	0	0	MuSCs_1	E21	0.573611	805	14.3154	5
CTGCCATTCATGCAGT-2	goose_21_1	1263	822	0	0	0	MuSCs_1	E21	0.613439	822	16.1031	5
CTGCGAGAGGGCAGTT-2	goose_21_1	1398	902	0	0	0	MuSCs_1	E21	0.679008	902	14.3303	5
CTGCTCACAAGTATCC-2	goose_21_1	2877	1563	0	0	0	MuSCs_1	E21	1.39736	1563	12.7807	4
CTGCTCATCATTCTTG-2	goose_21_1	1027	733	0	0	0	MuSCs_1	E21	0.498814	733	10.8117	3
CTGGACGCACTCATAG-2	goose_21_1	1715	1029	0	0	0	MuSCs_1	E21	0.832975	1029	13.6393	5
CTGGACGGTCGATTAC-2	goose_21_1	1435	935	2	2	2	MuSCs_1	E21	0.696979	935	13.6488	5
CTGGTCTCAATCTGCA-2	goose_21_1	1265	849	0	0	0	MuSCs_1	E21	0.61441	849	12.4107	4
CTGTACCAGGGCCAAT-2	goose_21_1	1539	954	0	0	0	MuSCs_1	E21	0.747492	954	13.6404	5
CTGTATTAGAATCTAG-2	goose_21_1	1148	785	0	0	0	MuSCs_1	E21	0.557583	785	13.6495	5
CTGTATTCAACTACGT-2	goose_21_1	1830	1115	0	0	0	MuSCs_1	E21	0.88883	1115	14.3578	5
CTGTATTTCACCTGGG-2	goose_21_1	1151	848	0	0	0	MuSCs_1	E21	0.55904	848	14.3802	5
CTGTCGTTCACCTCAC-2	goose_21_1	1900	1127	0	0	0	MuSCs_1	E21	0.922829	1127	13.2437	4
CTGTGAAAGTGTGTTC-2	goose_21_1	710	548	0	0	0	MuSCs_1	E21	0.344847	548	15.2873	5
CTGTGGGAGAATACAC-2	goose_21_1	1146	739	0	0	0	MuSCs_1	E21	0.556612	739	15.4165	5
CTGTGGGGTTAGGACG-2	goose_21_1	1032	760	0	0	0	MuSCs_1	E21	0.501242	760	13.2419	5
CTGTGGGGTTGACTAC-2	goose_21_1	1105	772	0	0	0	MuSCs_1	E21	0.536698	772	12.7599	5
CTTACCGGTCAAACGG-2	goose_21_1	1254	886	0	0	0	MuSCs_1	E21	0.609067	886	12.1701	4
CTTAGGACACGCGCAT-2	goose_21_1	1719	1061	0	0	0	MuSCs_1	E21	0.834918	1061	12.4163	4
CTTAGGACAGGTGTGA-2	goose_21_1	1090	790	0	0	0	MuSCs_1	E21	0.529412	790	14.0058	5
CTTCAATAGCGCCCAT-2	goose_21_1	1522	975	0	0	0	MuSCs_1	E21	0.739235	975	14.0335	5
CTTCAATGTGATTAGA-2	goose_21_1	1009	691	0	0	0	MuSCs_1	E21	0.490071	691	13.1782	5
CTTCCGAAGCTCGACC-2	goose_21_1	1353	893	0	0	0	MuSCs_1	E21	0.657151	893	14.3844	5
CTTCCGAGTGGAACAC-2	goose_21_1	1409	911	0	0	0	MuSCs_1	E21	0.684351	911	14.0142	5
CTTCCTTAGTGTACAA-2	goose_21_1	1879	1170	0	0	0	MuSCs_1	E21	0.912629	1170	13.318	4
CTTCGGTGTAAGACCG-2	goose_21_1	1265	801	0	0	0	MuSCs_1	E21	0.61441	801	14.2793	5
CTTCGGTGTATGGAGC-2	goose_21_1	797	606	0	0	0	MuSCs_1	E21	0.387103	606	11.4163	3
CTTCTAAAGAAACTCA-2	goose_21_1	1419	831	0	0	0	MuSCs_1	E21	0.689208	831	15.7424	5
CTTCTAAGTTTGCAGT-2	goose_21_1	1653	1005	0	0	0	MuSCs_1	E21	0.802861	1005	11.4401	3
CTTCTCTCATTGACTG-2	goose_21_1	1273	820	0	0	0	MuSCs_1	E21	0.618296	820	15.313	5
CTTCTCTGTCTTGCTC-2	goose_21_1	1977	1231	0	0	0	MuSCs_1	E21	0.960228	1231	12.822	4
CTTGATTCAAGTTTGC-2	goose_21_1	1600	972	0	0	0	MuSCs_1	E21	0.777119	972	15.071	5
CTTGATTGTCCAGCAC-2	goose_21_1	1363	839	0	0	0	MuSCs_1	E21	0.662008	839	15.3453	5
CTTGATTGTTCGATTG-2	goose_21_1	1564	1020	2	2	2	MuSCs_1	E21	0.759634	1020	13.2391	4
CTTTCAAAGGGTCTTT-2	goose_21_1	1974	1157	2	2	2	MuSCs_1	E21	0.958771	1157	12.7403	4
CTTTCAACAAGCGGAT-2	goose_21_1	1593	968	0	0	0	MuSCs_1	E21	0.773719	968	13.6565	5
CTTTCAACAATAGTAG-2	goose_21_1	1435	926	0	0	0	MuSCs_1	E21	0.696979	926	14.0087	5
CTTTCAAGTAGATCCT-2	goose_21_1	1932	1112	0	0	0	MuSCs_1	E21	0.938372	1112	13.6236	5
CTTTCAAGTGGCAACA-2	goose_21_1	1575	1032	0	0	0	MuSCs_1	E21	0.764977	1032	14.0253	5
CTTTCAATCATCGCTC-2	goose_21_1	1093	755	6	6	6	MuSCs_1	E21	0.53087	755	11.4347	3
CTTTCAATCGTTCTGC-2	goose_21_1	2365	1281	0	0	0	MuSCs_1	E21	1.14868	1281	12.759	4
CTTTCGGTCCAAGCCG-2	goose_21_1	1305	868	0	0	0	MuSCs_1	E21	0.633838	868	15.3317	5
GAAACCTCACTGGCGT-2	goose_21_1	1567	975	0	0	0	MuSCs_1	E21	0.761091	975	13.1744	5
GAAACCTGTCCTGTCT-2	goose_21_1	2081	1237	0	0	0	MuSCs_1	E21	1.01074	1237	11.901	3
GAAATGAAGGGTCACA-2	goose_21_1	1690	1010	0	0	0	MuSCs_1	E21	0.820832	1010	13.6189	5
GAAATGACACGGCTAC-2	goose_21_1	2257	1313	0	0	0	MuSCs_1	E21	1.09622	1313	13.3519	4
GAACGTTAGCCACCGT-2	goose_21_1	1633	985	0	0	0	MuSCs_1	E21	0.793147	985	11.4589	3
GAACGTTAGGCAATGC-2	goose_21_1	1359	930	0	0	0	MuSCs_1	E21	0.660066	930	13.1306	5
GAACGTTTCCCTCGTA-2	goose_21_1	2297	1312	2	2	2	MuSCs_1	E21	1.11565	1312	14.029	5
GAACTGTTCGTAGAGG-2	goose_21_1	3674	1921	2	2	2	MuSCs_1	E21	1.78446	1921	15.3171	4
GAAGAATAGATCGCTT-2	goose_21_1	1471	944	0	0	0	MuSCs_1	E21	0.714464	944	13.2614	5
GAAGCCCGTCTTTCAT-2	goose_21_1	1490	906	0	0	0	MuSCs_1	E21	0.723692	906	14.7326	5
GAAGCCCTCGACATCA-2	goose_21_1	1223	857	0	0	0	MuSCs_1	E21	0.594011	857	12.7377	5
GAAGCGATCTGGTTGA-2	goose_21_1	1178	822	0	0	0	MuSCs_1	E21	0.572154	822	13.6014	5
GAAGGACGTCAATGGG-2	goose_21_1	1645	1002	2	2	2	MuSCs_1	E21	0.798976	1002	14.2798	5
GAATAGAAGTTCACTG-2	goose_21_1	1393	928	0	0	0	MuSCs_1	E21	0.67658	928	15.3986	5
GAATCGTAGACGCAGT-2	goose_21_1	1321	920	0	0	0	MuSCs_1	E21	0.641609	920	12.6869	4
GAATCGTCAAGTGACG-2	goose_21_1	1035	756	0	0	0	MuSCs_1	E21	0.502699	756	12.1511	4
GAATCGTTCTCGGTAA-2	goose_21_1	1244	861	0	0	0	MuSCs_1	E21	0.60421	861	13.2127	4
GACACGCAGCCTCAGC-2	goose_21_1	2710	1410	0	0	0	MuSCs_1	E21	1.31625	1410	12.7641	4
GACACGCGTAGTCTTG-2	goose_21_1	1041	735	2	2	2	MuSCs_1	E21	0.505613	735	14.3284	5
GACAGCCAGTCCCAGC-2	goose_21_1	1639	1085	0	0	0	MuSCs_1	E21	0.796062	1085	13.238	4
GACAGCCAGTCGAGGT-2	goose_21_1	831	639	0	0	0	MuSCs_1	E21	0.403616	639	14.3048	5
GACAGCCCAAAGGCTG-2	goose_21_1	1928	1140	0	0	0	MuSCs_1	E21	0.936429	1140	12.6937	4
GACAGCCGTCGAGTTT-2	goose_21_1	1877	1184	0	0	0	MuSCs_1	E21	0.911658	1184	16.4629	4
GACAGCCTCCAATCCC-2	goose_21_1	3218	1588	0	0	0	MuSCs_1	E21	1.56298	1588	13.3369	4
GACCCAGGTAAGTTAG-2	goose_21_1	1547	986	0	0	0	MuSCs_1	E21	0.751377	986	16.0963	5
GACCCAGGTAGGCTGA-2	goose_21_1	1145	773	0	0	0	MuSCs_1	E21	0.556126	773	14.2893	5
GACCCTTTCAATCCGA-2	goose_21_1	2515	1339	0	0	0	MuSCs_1	E21	1.22153	1339	14.0227	5
GACCGTGGTGTCTAAC-2	goose_21_1	1911	1169	0	0	0	MuSCs_1	E21	0.928172	1169	12.4401	4
GACCGTGTCACTTTGT-2	goose_21_1	1259	878	0	0	0	MuSCs_1	E21	0.611496	878	13.1989	4
GACCTTCGTAACGCGA-2	goose_21_1	1702	1049	2	2	2	MuSCs_1	E21	0.826661	1049	12.4284	4
GACCTTCGTGGTAATA-2	goose_21_1	1961	1095	2	2	2	MuSCs_1	E21	0.952457	1095	13.9497	5
GACGCTGCAGCTACAT-2	goose_21_1	1315	859	0	0	0	MuSCs_1	E21	0.638695	859	11.4191	3
GACGCTGGTCAGACTT-2	goose_21_1	1872	1110	0	0	0	MuSCs_1	E21	0.90923	1110	13.2243	4
GACTATGGTGCTCTCT-2	goose_21_1	2842	1526	0	0	0	MuSCs_1	E21	1.38036	1526	12.424	4
GACTCAATCGCAGTCG-2	goose_21_1	1337	854	0	0	0	MuSCs_1	E21	0.64938	854	13.6056	5
GACTCTCAGAACAAGG-2	goose_21_1	1326	890	0	0	0	MuSCs_1	E21	0.644038	890	13.2095	5
GACTCTCCAAACTCGT-2	goose_21_1	2110	1278	0	0	0	MuSCs_1	E21	1.02483	1278	13.2485	4
GACTGATAGGCAGTCA-2	goose_21_1	2294	1255	0	0	0	MuSCs_1	E21	1.11419	1255	13.2443	4
GACTGATGTTCGAAGG-2	goose_21_1	1798	1126	0	0	0	MuSCs_1	E21	0.873288	1126	13.2921	4
GACTGATTCCAGCAAT-2	goose_21_1	1659	1025	0	0	0	MuSCs_1	E21	0.805776	1025	15.4336	5
GAGAAATTCAAGCCGC-2	goose_21_1	2193	1252	0	0	0	MuSCs_1	E21	1.06514	1252	12.1595	4
GAGACTTAGACTGTTC-2	goose_21_1	1609	910	0	0	0	MuSCs_1	E21	0.781491	910	15.7661	5
GAGACTTGTATCGCGC-2	goose_21_1	1325	871	0	0	0	MuSCs_1	E21	0.643552	871	13.6765	5
GAGACTTGTCGATTAC-2	goose_21_1	1006	700	0	0	0	MuSCs_1	E21	0.488614	700	15.3063	5
GAGACTTGTGAGCTCC-2	goose_21_1	1493	871	0	0	0	MuSCs_1	E21	0.72515	871	15.3001	5
GAGACTTTCTGCATAG-2	goose_21_1	1477	986	2	2	2	MuSCs_1	E21	0.717378	986	13.6522	5
GAGAGGTAGAATCTAG-2	goose_21_1	920	674	0	0	0	MuSCs_1	E21	0.446844	674	13.9982	5
GAGAGGTGTTAGAAAC-2	goose_21_1	1442	973	2	2	2	MuSCs_1	E21	0.700379	973	12.4279	4
GAGAGGTTCTTCGATT-2	goose_21_1	1510	982	0	0	0	MuSCs_1	E21	0.733406	982	14.003	5
GAGATGGTCGTCAAAC-2	goose_21_1	1105	755	0	0	0	MuSCs_1	E21	0.536698	755	14.8608	5
GAGCCTGAGTCGAAAT-2	goose_21_1	1138	704	0	0	0	MuSCs_1	E21	0.552726	704	15.4219	5
GAGCCTGGTAAGATCA-2	goose_21_1	1200	732	0	0	0	MuSCs_1	E21	0.582839	732	14.2888	5
GAGGCAAAGGAGCTGT-2	goose_21_1	1109	791	0	0	0	MuSCs_1	E21	0.538641	791	11.4204	3
GAGGCCTCAGAGGCAT-2	goose_21_1	1740	1064	0	0	0	MuSCs_1	E21	0.845117	1064	12.7481	4
GAGGGTAGTATCGCAT-2	goose_21_1	846	612	0	0	0	MuSCs_1	E21	0.410902	612	15.2999	5
GAGTCATAGTGCAGCA-2	goose_21_1	2084	1246	0	0	0	MuSCs_1	E21	1.0122	1246	12.4206	4
GAGTCTAAGAAACACT-2	goose_21_1	1965	1228	2	2	2	MuSCs_1	E21	0.9544	1228	14.0344	4
GAGTGAGAGAGATCGC-2	goose_21_1	870	629	0	0	0	MuSCs_1	E21	0.422559	629	11.4822	3
GAGTGAGCAAATCGTC-2	goose_21_1	1046	767	0	0	0	MuSCs_1	E21	0.508042	767	13.6132	5
GAGTTACCATGTTACG-2	goose_21_1	1321	893	0	0	0	MuSCs_1	E21	0.641609	893	12.1732	4
GAGTTACGTAGGCAAC-2	goose_21_1	1646	1035	0	0	0	MuSCs_1	E21	0.799462	1035	13.276	4
GAGTTTGCATACTTTC-2	goose_21_1	2609	1429	0	0	0	MuSCs_1	E21	1.26719	1429	13.3159	4
GAGTTTGTCCACGTAA-2	goose_21_1	1803	1096	0	0	0	MuSCs_1	E21	0.875716	1096	11.4375	3
GATAGAAGTTCCGCGA-2	goose_21_1	1160	776	0	0	0	MuSCs_1	E21	0.563411	776	14.0051	5
GATAGCTAGCGCATCC-2	goose_21_1	1919	1135	0	0	0	MuSCs_1	E21	0.932057	1135	13.2238	4
GATAGCTTCCAGCTCT-2	goose_21_1	1702	1011	0	0	0	MuSCs_1	E21	0.826661	1011	13.5981	5
GATCACATCGGTAGAG-2	goose_21_1	976	677	0	0	0	MuSCs_1	E21	0.474043	677	15.7578	5
GATCAGTAGCATGTTC-2	goose_21_1	987	679	0	0	0	MuSCs_1	E21	0.479386	679	15.3913	5
GATCAGTGTGTCTTAG-2	goose_21_1	1798	1009	0	0	0	MuSCs_1	E21	0.873288	1009	15.2889	5
GATCCCTAGAGGCGTT-2	goose_21_1	1530	816	2	2	2	MuSCs_1	E21	0.74312	816	16.4685	5
GATCCCTCAATTGAGA-2	goose_21_1	2118	1175	0	0	0	MuSCs_1	E21	1.02871	1175	13.5971	5
GATGACTCATCGTCCT-2	goose_21_1	1622	1011	0	0	0	MuSCs_1	E21	0.787805	1011	14.3356	5
GATGAGGCAAGTATAG-2	goose_21_1	873	612	0	0	0	MuSCs_1	E21	0.424016	612	15.3625	5
GATGAGGGTCTATGAC-2	goose_21_1	1508	957	0	0	0	MuSCs_1	E21	0.732435	957	10.7671	3
GATGCTAAGGGTCACA-2	goose_21_1	1622	1011	0	0	0	MuSCs_1	E21	0.787805	1011	13.1893	4
GATGGAGCATGGCCCA-2	goose_21_1	1129	744	0	0	0	MuSCs_1	E21	0.548355	744	15.4166	5
GATGTTGAGAGAGCGG-2	goose_21_1	1343	899	0	0	0	MuSCs_1	E21	0.652294	899	15.2817	5
GATTCGAAGACTTGTC-2	goose_21_1	1883	1166	0	0	0	MuSCs_1	E21	0.914572	1166	13.225	4
GATTCGATCAAACCCA-2	goose_21_1	1722	1040	2	2	2	MuSCs_1	E21	0.836375	1040	13.1104	5
GATTCGATCTGCAGCG-2	goose_21_1	1387	904	2	2	2	MuSCs_1	E21	0.673665	904	14.3691	5
GATTCTTCAGACGCTC-2	goose_21_1	1701	1159	0	0	0	MuSCs_1	E21	0.826175	1159	14.9745	4
GATTCTTGTTCTCACC-2	goose_21_1	3282	1682	0	0	0	MuSCs_1	E21	1.59407	1682	13.442	4
GATTGGTTCGCCTTGT-2	goose_21_1	1507	943	0	0	0	MuSCs_1	E21	0.731949	943	13.6274	5
GATTTCTCAACGACAG-2	goose_21_1	1967	1169	2	2	2	MuSCs_1	E21	0.955371	1169	12.7453	4
GCAACATGTACTCGTA-2	goose_21_1	1748	1060	0	0	0	MuSCs_1	E21	0.849003	1060	12.1556	4
GCAACATGTCAGTTTG-2	goose_21_1	1981	1132	2	2	2	MuSCs_1	E21	0.962171	1132	12.7609	4
GCAACCGTCACTCGAA-2	goose_21_1	1015	699	0	0	0	MuSCs_1	E21	0.492985	699	13.1716	5
GCAACCGTCCGAGTGC-2	goose_21_1	988	692	0	0	0	MuSCs_1	E21	0.479871	692	15.3062	5
GCACATAAGCCGAATG-2	goose_21_1	1718	1083	0	0	0	MuSCs_1	E21	0.834432	1083	12.4135	4
GCACATAAGCTCGAAG-2	goose_21_1	1075	768	0	0	0	MuSCs_1	E21	0.522127	768	13.2534	5
GCACGGTCACAGTGTT-2	goose_21_1	783	550	0	0	0	MuSCs_1	E21	0.380303	550	16.465	5
GCACGTGCACAAATCC-2	goose_21_1	1533	995	0	0	0	MuSCs_1	E21	0.744577	995	13.3022	4
GCACGTGGTGTGAGCA-2	goose_21_1	950	711	0	0	0	MuSCs_1	E21	0.461415	711	14.064	4
GCACTAACATTGTACG-2	goose_21_1	2022	1183	0	0	0	MuSCs_1	E21	0.982085	1183	12.7504	5
GCACTAAGTGTCCCTT-2	goose_21_1	1064	761	0	0	0	MuSCs_1	E21	0.516784	761	12.1738	4
GCACTAAGTTAGAGTA-2	goose_21_1	1496	984	0	0	0	MuSCs_1	E21	0.726607	984	12.5941	5
GCACTAAGTTGCCGCA-2	goose_21_1	4267	2114	0	0	0	MuSCs_1	E21	2.07248	2114	14.0518	4
GCAGCTGGTCACTGAT-2	goose_21_1	1829	1150	0	0	0	MuSCs_1	E21	0.888344	1150	13.1082	5
GCAGGCTAGATCGCTT-2	goose_21_1	2018	1246	2	2	2	MuSCs_1	E21	0.980142	1246	14.0705	4
GCAGGCTCAGCAGACA-2	goose_21_1	1682	1023	2	2	2	MuSCs_1	E21	0.816947	1023	13.2601	5
GCATCGGAGCCTGTCG-2	goose_21_1	1052	714	0	0	0	MuSCs_1	E21	0.510956	714	15.3544	5
GCATCGGCAAATGATG-2	goose_21_1	1007	676	0	0	0	MuSCs_1	E21	0.4891	676	15.3348	5
GCATCGGCACCAATTG-2	goose_21_1	2348	1376	0	0	0	MuSCs_1	E21	1.14042	1376	12.7407	4
GCATCGGGTCACTCGG-2	goose_21_1	1216	852	0	0	0	MuSCs_1	E21	0.590611	852	14.0136	5
GCATCGGTCGGACGTC-2	goose_21_1	1150	833	0	0	0	MuSCs_1	E21	0.558554	833	12.7617	5
GCATCTCCACAGTATC-2	goose_21_1	1493	912	0	0	0	MuSCs_1	E21	0.72515	912	15.06	5
GCATGATCATGGATCT-2	goose_21_1	1924	1147	0	0	0	MuSCs_1	E21	0.934486	1147	13.2557	4
GCATTAGAGGGATCTG-2	goose_21_1	1093	733	0	0	0	MuSCs_1	E21	0.53087	733	13.6479	5
GCATTAGAGTATGACA-2	goose_21_1	1306	845	0	0	0	MuSCs_1	E21	0.634324	845	13.2365	5
GCATTAGGTACTTGTG-2	goose_21_1	2545	1475	2	2	2	MuSCs_1	E21	1.23611	1475	14.6376	4
GCATTAGTCGACCTAA-2	goose_21_1	1594	990	0	0	0	MuSCs_1	E21	0.774205	990	13.2317	4
GCCAACGTCATTTCCA-2	goose_21_1	2147	1177	0	0	0	MuSCs_1	E21	1.0428	1177	15.3037	5
GCCAACGTCTACCACC-2	goose_21_1	2031	1291	0	0	0	MuSCs_1	E21	0.986456	1291	14.8505	4
GCCAGGTCATACAGCT-2	goose_21_1	1571	973	0	0	0	MuSCs_1	E21	0.763034	973	14.2914	5
GCCAGGTGTTCTTCAT-2	goose_21_1	905	610	0	0	0	MuSCs_1	E21	0.439558	610	15.3112	5
GCCAGTGAGACAACAT-2	goose_21_1	1604	987	0	0	0	MuSCs_1	E21	0.779062	987	12.7249	4
GCCAGTGAGACTTCCA-2	goose_21_1	1518	996	0	0	0	MuSCs_1	E21	0.737292	996	12.1747	4
GCCAGTGCACCGGCTA-2	goose_21_1	1904	1138	0	0	0	MuSCs_1	E21	0.924772	1138	12.1707	4
GCCATTCGTAACCAGG-2	goose_21_1	1765	1058	0	0	0	MuSCs_1	E21	0.85726	1058	14.0255	5
GCCCGAAGTCGCATGC-2	goose_21_1	1296	828	2	2	2	MuSCs_1	E21	0.629467	828	15.7752	5
GCCCGAAGTGGTCCCA-2	goose_21_1	1110	765	0	0	0	MuSCs_1	E21	0.539126	765	13.1402	5
GCCGATGAGGTAAGAG-2	goose_21_1	873	620	0	0	0	MuSCs_1	E21	0.424016	620	13.255	5
GCCTGTTTCCAGTGCG-2	goose_21_1	1400	943	0	0	0	MuSCs_1	E21	0.679979	943	12.7072	4
GCGAGAAAGATGCTAA-2	goose_21_1	1064	740	0	0	0	MuSCs_1	E21	0.516784	740	11.4892	3
[truncated: 19,282 more rows]
